# Supplementary material for: Developmental constraint underlies the replicated evolution of grass awns
Source: New Phytol. 2024 Nov 18;245(2):835–48. doi: 10.1111/nph.20268 (PMC11655442; doi:10.1111/nph.20268)
Supplement: Supplementary file 2 — Table S2 Data from GrassBase used in ancestral state reconstructions. Table S3 Summary of predicted transitions in awn presence from ancestral state reconstruction. Table S4 Data from both awn removal experiments. Table S5 Data summary from awn removal experiments. Please note: Wiley is not responsible for the content or functionality of any Supporting Information supplied by the authors. Any queries (other than missing material) should be directed to the New Phytologist Central Office. [file NPH-245-835-s002.xlsx]

## Sheet: ArticleInformation
New Phytologist Supporting Information
Title	Developmental constraint underlines the replicated evolution of grass awns
Authors	Erin Patterson, Dana R. MacGregor, Michelle M. Heeney, Joseph Gallagher, Devin O’Connor, Benedikt Nuesslein, and Madelaine Elisabeth Bartlett
Acceptance Date	2024-10-17
Table S2. Data from GrassBase used in ancestral state reconstructions. Species names used are those from Schubert et al. (2019); in cases where the species name is not found in GrassBase, the GrassBase synonym is indicated in the "SynonymGrassBase" column. Lemma length was only recorded for awned species.
Table S3. Summary of predicted transitions in awn presence from ancestral state reconstruction.
Table S4. Data from both awn removal experiments.

## Sheet: TableS2_Pooideae_ASR_data
Species	LemmaAwn	LemmaAwn_shape	LemmaAwn_Insertion	LemmaAwn_MaxLength_mm	Lemma_MaxLength_mm	LemmaAwn_LemmaLengthRatio	SynonymGrassBase
Agrostis_canina	yes	geniculate	dorsal	4.5	2.1	2.14
Agrostis_vinealis	yes	geniculate	dorsal	4.5	2.5	1.8
Agrostis_stolonifera	no	none	none	0		0
Agrostis_capillaris	no	none	none	0		0
Lachnagrostis_filiformis	yes	geniculate	dorsal	4	1.8	2.22	== Lachnagrostis avenacea
Polypogon_fugax	yes	straight	apical	1.5	1.5	1
Polypogon_monspeliensis	yes	straight	apical	2	1.5	1.33
Polypogon_viridis	no	none	none	0		0
Polypogon_maritimus	no	straight	none	0		0
Agrostis_tenerrima	no	none	none	0		0
Podagrostis_thurberiana	no	none	none	0		0
Gastridium_ventricosum	yes	geniculate	dorsal	4	1	4
Triplachne_nitens	yes	geniculate	dorsal	4	1.5	2.67
Ammophila_arenaria	yes	straight	apical	1	12	0.08
Ammophila_breviligulata	no	none	none	0		0
Calamagrostis_canadensis	yes	straight	dorsal	6	6	1
Calamagrostis_epigeios	yes	straight	dorsal	4	4	1
Calamagrostis_canescens	yes	straight	apical	1	4	0.25
Calamagrostis_stricta	yes	straight	dorsal	2	3.5	0.57	== Deyeuxia neglecta
Calotheca_brizoides	yes	straight	apical	3	5.7	0.53	== Briza brizoides
Chascolytrum_koelerioides	no	none	none	0		0
Chascolytrum_subaristatum	yes	straight	apical	1	5	0.2	== Briza subaristata
Dichelachne_crinita	yes	straight	dorsal	25	4	6.25
Dichelachne_micrantha	yes	straight	dorsal	17	4.5	3.78
Echinopogon_ovatus	yes	straight	apical	15	5	3
Dichelachne_rara	yes	straight	dorsal	25	8	3.13
Echinopogon_caespitosus	yes	straight	apical	14	5	2.8
Briza_maxima	no	none	none	0		0
Briza_media	no	none	none	0		0
Briza_minor	no	none	none	0		0
Anthoxanthum_arcticum	no	none	none	0		0
Anthoxanthum_monticola	yes	geniculate	dorsal	8	8	1
Anthoxanthum_nitens	no	none	none	0		0
Anthoxanthum_nivale	yes	geniculate	dorsal	8	5	1.6
Anthoxanthum_odoratum	yes	geniculate	dorsal	9	3.5	2.57
Arrhenatherum_elatius	yes	geniculate	dorsal	20	9	2.22
Helictotrichon_longifolium	yes	geniculate	dorsal	25	10	2.5
Helictotrichon_bromoides	yes	geniculate	dorsal	17	11	1.55
Helictotrichon_convolutum	yes	geniculate	dorsal	20	21	0.95
Helictotrichon_mortonianum	yes	geniculate	dorsal	15	7	2.14
Avena_barbata	yes	geniculate	dorsal	60	20	3
Avena_sativa	yes	geniculate	dorsal	35	17	2.06
Avena_sterilis	yes	geniculate	dorsal	80	40	2
Avena_fatua	yes	geniculate	dorsal	40	20	2
Avena_clauda	yes	geniculate	dorsal	30	20	1.5
Avellinia_michelii	yes	straight	apical	2	5	0.4	== Rostraria festucoides
Gaudinia_coarctata	yes	geniculate	dorsal	15	6	2.5
Gaudinia_fragilis	yes	geniculate	dorsal	15	8	1.88
Gaudinia_hispanica	no	none	none	0		0
Trisetum_loeflingianum	yes	geniculate	dorsal	12	4	3	== Trisetaria loeflingiana
Koeleria_albida	no	none	none	0		0
Koeleria_macrantha	no	none	none	0		0
Koeleria_vallesiana	no	none	none	0		0
Trisetum_spicatum	yes	geniculate	dorsal	6.5	5	1.3
Rostraria_azorica	yes	geniculate	dorsal	4	6	0.67
Rostraria_cristata	yes	straight	apical	3	4	0.75
Trisetum_flavescens	yes	geniculate	dorsal	9	6.3	1.43
Graphephorum_wolfii	yes	straight	apical	2	6	0.33
Trisetum_cernuum	yes	straight	dorsal	10	6	1.67
Trisetum_bifidum	yes	geniculate	dorsal	10	7	1.43
Lagurus_ovatus	no	none	none	0		0
Amphibromus_scabrivalvis	yes	geniculate	dorsal	15	7	2.14	== Helictotrichon scabrivalve
Torreyochloa_pallida	no	none	none	0		0
Phalaris_arundinacea	no	none	none	0		0
Phalaris_brachystachys	no	none	none	0		0
Phalaris_canariensis	no	none	none	0		0
Phalaris_coerulescens	no	none	none	0		0
caryophyllea	yes	geniculate	dorsal	3.6	2.6	1.38
cupaniana	yes	geniculate	dorsal	2.5	2	1.25
praecox	yes	geniculate	dorsal	4.3	3.1	1.39
Avenella_flexuosa	yes	geniculate	dorsal	7	5.5	1.27	== Deschampsia flexuosa
Periballia_involucrata	yes	straight	dorsal	1	2.5	0.4
Corynephorus_canescens	yes	straight	dorsal	3	2.2	1.36
Alopecurus_geniculatus	yes	geniculate	dorsal	5	3.5	1.43
Alopecurus_magellanicus	yes	geniculate	dorsal	9	4.5	2
Alopecurus_pratensis	yes	geniculate	dorsal	10	6	1.67
Alopecurus_textilis	yes	geniculate	dorsal	17	5.5	3.09
Alopecurus_myosuroides	yes	geniculate	dorsal	14	7	2
Bellardiochloa_variegata	yes	straight	apical	1.6	5.2	0.31	== Poa variegata
Aniselytron_treutleri	no	none	none	0		0
Arctagrostis_latifolia	no	none	none	0		0
Beckmannia_syzigachne	no	none	none	0		0
Arctopoa_eminens	no	none	none	0		0
Arctopoa_tibetica	no	none	none	0		0
Poa_alsodes	no	none	none	0		0
Poa_autumnalis	no	none	none	0		0
Hookerochloa_eriopoda	yes	straight	apical	1	8	0.13	== Austrofestuca eriopoda
Hookerochloa_hookeriana	yes	straight	apical	3	8	0.38	== Austrofestuca hookeriana
Arctophila_fulva	no	none	none	0		0
Dupontia_fisheri	no	none	none	0		0
Helictotrichon_pubescens	yes	geniculate	dorsal	20	14	1.43
Poa_alpina	no	none	none	0		0
Poa_annua	no	none	none	0		0
Poa_billardierei	no	none	none	0		0
Poa_pratensis	no	none	none	0		0
Poa_palustris	no	none	none	0		0
Poa_secunda	no	none	none	0		0
Milium_effusum	no	none	none	0		0
Milium_vernale	no	none	none	0		0
Phleum_alpinum	no	none	none	0		0
Phleum_pratense	no	none	none	0		0
Phleum_arenarium	no	none	none	0		0
Catabrosa_aquatica	no	none	none	0		0
Phippsia_algida	no	none	none	0		0
Puccinellia_distans	no	none	none	0		0
Puccinellia_nuttalliana	no	none	none	0		0
Puccinellia_fasciculata	no	none	none	0		0
Puccinellia_maritima	no	none	none	0		0
Puccinellia_phryganodes	no	none	none	0		0
Puccinellia_tenella	no	none	none	0		0
Sclerochloa_dura	no	none	none	0		0
Antinoria_agrostidea	no	none	none	0		0
Scolochloa_festucacea	no	none	none	0		0
Castellia_tuberculosa	no	none	none	0		0
Dielsiochloa_floribunda	no	none	none	0		0
Festuca_petraea	yes	straight	apical	1.5	5	0.3
Vulpia_bromoides	yes	straight	apical	12	9	1.33
Festuca_ovina	yes	straight	apical	1.5	5	0.3
Festuca_rubra	yes	straight	apical	3	6	0.5
Wangenheimia_lima	no	none	none	0		0
Narduroides_salzmannii	no	none	none	0		0
Festuca_subverticillata	no	none	none	0		0
Vulpia_fasciculata	yes	straight	apical	25	16	1.56
Psilurus_incurvus	yes	straight	apical	5	5	1
Vulpia_ciliata	yes	straight	apical	10	5	2
Vulpia_myuros	yes	straight	apical	15	7	2.14
Vulpia_microstachys	yes	straight	dorsal	20	7	2.86
Festuca_eskia	yes	straight	apical	1.5	6.9	0.22
Festuca_pulchella	no	none	none	0		0
Festuca_altissima	no	none	none	0		0
Festuca_arundinacea	yes	straight	apical	4	9	0.44
Festuca_pratensis	no	none	none	0		0
Micropyropsis_tuberosa	yes	straight	apical	6	7	0.86
Lolium_multiflorum	yes	straight	apical	10	8	1.25
Lolium_rigidum	yes	straight	apical	10	8.5	1.18
Lolium_temulentum	yes	straight	dorsal	20	8	2.5
Lolium_perenne	no	none	none	0		0
Leucopoa_kingii	no	none	none	0		0
Holcus_annuus	yes	geniculate	apical	3	2	1.5
Holcus_lanatus	yes	geniculate	apical	2	2.5	0.8
Holcus_azoricus	yes	geniculate	apical	5	3	1.67
Holcus_mollis	yes	geniculate	apical	5	3	1.67
Holcus_rigidus	yes	straight	dorsal	4	2.5	1.6
Vahlodea_atropurpurea	yes	straight	dorsal	3	2.5	1.2	== Deschampsia atropurpurea
Deschampsia_antarctica	yes	geniculate	dorsal	5.5	3	1.83
Deschampsia_setacea	yes	geniculate	dorsal	6	3	2
Deschampsia_cespitosa	yes	straight	dorsal	5	4.5	1.11
Deschampsia_foliosa	yes	geniculate	dorsal	7	4	1.75
Dryopoa_dives	no	none	none	0		0
Sesleria_autumnalis	yes	straight	apical	1.5	4.5	0.33
Sesleria_caerulea	yes	straight	apical	1	5	0.2
Mibora_minima	no	none	none	0		0
Echinaria_capitata	yes	straight	apical	6	2.5	2.4
Catapodium_marinum	no	none	none	0		0
Desmazeria_rigida	no	none	none	0		0
Cutandia_memphitica	yes	straight	apical	1.2	8.5	0.14
Parapholis_cylindrica	no	none	none	0		0
Parapholis_strigosa	no	none	none	0		0
Parapholis_incurva	no	none	none	0		0
Desmazeria_sicula	no	none	none	0		0
Sphenopus_divaricatus	no	none	none	0		0
Cynosurus_cristatus	yes	straight	apical	1	4	0.25
Cynosurus_echinatus	yes	straight	apical	16	7	2.29
Dactylis_glomerata	yes	straight	apical	1.5	7	0.21
Lamarckia_aurea	yes	straight	apical	6	2.5	2.4
Helictochloa_hookeri	yes	geniculate	dorsal	15	13	1.15	== Helictotrichon hookeri
Helictochloa_pratensis	yes	geniculate	dorsal	27	20	1.35	== Helictotrichon pratense
Molineriella_laevis	yes	straight	dorsal	1	2	0.5	== Periballia laevis
Aegilops_comosa	no	none	none	0		0
Aegilops_uniaristata	yes	straight	apical	3	11	0.27
Aegilops_geniculata	yes	straight	apical	25	11	2.27
Aegilops_mutica	no	none	none	0		0
Aegilops_sharonensis	yes	straight	apical	80	11	7.27
Aegilops_cylindrica	yes	straight	apical	80	11	7.27
Aegilops_tauschii	yes	straight	apical	40	7	5.71
Triticum_monococcum_aegilopoides	yes	straight	apical	80	10	8
Triticum_urartu	yes	straight	apical	80	15	5.33
Taeniatherum_caputmedusae	yes	straight	apical	120	12	10
Aegilops_speltoides	yes	straight	apical	120	11	10.91
Triticum_timopheevii	yes	straight	apical	90	12	7.5
Triticum_aestivum	yes	straight	apical	150	15	10
Triticum_turgidum	yes	straight	apical	160	13	12.31
Crithopsis_delileana	yes	straight	apical	7	7	1
Secale_cereale	yes	straight	apical	50	18	2.78
Secale_strictum	yes	straight	apical	25	14	1.79	== Secale montanum
Secale_sylvestre	yes	straight	apical	70	12	5.83
Festucopsis_serpentini	yes	straight	apical	4.5	12	0.38	== Elymus serpentini
Heteranthelium_piliferum	yes	straight	apical	25	8	3.13
Dasypyrum_villosum	yes	straight	apical	50	13	3.85
Elymus_farctus	no	none	none	0		0
Elymus_caucasicus	yes	straight	apical	30	12	2.5
Pseudoroegneria_spicata	yes	straight	apical	20	10	2	== Elymus spicatus
Thinopyrum_bessarabicum	no	none	none	0		0
Thinopyrum_junceum	no	none	none	0		0
Thinopyrum_distichum	no	none	none	0		0
Elymus_elongatus	no	none	none	0		0
Elymus_repens	yes	straight	apical	10	13	0.77
Kengyilia_melanthera	yes	straight	apical	4	8	0.5	== Elymus melantherus
Pseudoroegneria_stipifolia	no	none	none	0		0
Pseudoroegneria_tauri	no	none	none	0		0
Elymus_sibiricus	yes	straight	apical	18	11	1.64
Elymus_trachycaulus	no	none	none	0		0
Kengyilia_mutica	no	none	none	0		0
Kengyilia_rigidula	yes	straight	apical	3	8	0.38	== Elymus rigidulus
Kengyilia_stenachyra	yes	straight	apical	11	10	1.1	== Elymus stenachyrus
Leymus_angustus	yes	straight	apical	2.5	14	0.18
Agropyron_cristatum	yes	straight	apical	4	7	0.57
Agropyron_mongolicum	no	none	none	0		0
Agropyron_desertorum	yes	straight	apical	3	6	0.5
Kengyilia_thoroldiana	yes	straight	apical	3	7	0.43	== Elymus thoroldianus
Eremopyrum_distans	yes	straight	apical	7	10	0.7
Eremopyrum_triticeum	no	none	none	0		0
Australopyrum_pectinatum	no	none	none	0		0
Australopyrum_retrofractum	yes	straight	apical	3	10	0.3	== Agropyron retrofractum
Australopyrum_velutinum	yes	straight	apical	2	7	0.29	== Agropyron velutinum
Eremopyrum_bonaepartis	yes	straight	apical	3	15	0.2
Henrardia_persica	no	none	none	0		0
Peridictyon_sanctum	yes	straight	apical	9	10	0.9	== Elymus sanctus
Hordeum_brachyantherum	yes	straight	apical	7	7	1
Hordeum_jubatum	yes	straight	apical	80	7	11.43
Hordeum_erectifolium	yes	straight	apical	11.5	7	1.64
Hordeum_marinum	yes	straight	apical	24	8	3
Stenostachys_gracilis	yes	straight	apical	3	7	0.43
Hordeum_murinum	yes	straight	apical	50	12	4.17
Hordeum_bulbosum	yes	straight	apical	35	11	3.18
Hordeum_vulgare_spontaneum	yes	straight	apical	140	14	10	== Hordeum spontaneum
Leymus_mollis	no	none	none	0		0
Leymus_salinus	no	none	none	0		0
Leymus_triticoides	no	none	none	0		0
Boissiera_squarrosa	yes	straight	dorsal	14	12	1.17	== Bromus pumilio
Bromus_catharticus	yes	straight	apical	9	20	0.45
Bromus_benekenii	yes	straight	apical	8	14	0.57
Bromus_inermis	yes	straight	apical	10	12	0.83
Bromus_ramosus	yes	straight	apical	11	15	0.73
Bromus_vulgaris	yes	straight	apical	8	13	0.62
Bromus_hordeaceus	yes	straight	apical	10	11	0.91
Bromus_tectorum	yes	straight	apical	25	16	1.56
Hordelymus_europaeus	yes	straight	apical	25	10	2.5
Leymus_arenarius	no	none	none	0		0
Psathyrostachys_juncea	yes	straight	apical	3	9.4	0.32
Psathyrostachys_stoloniformis	yes	straight	apical	7	10.2	0.69
Psathyrostachys_fragilis	yes	straight	apical	55	13	4.23
Littledalea_tibetica	no	none	none	0		0
Brachypodium_boissieri	yes	straight	apical	4.1	7	0.59	== Brachypodium retusum
Brachypodium_distachyon_Bd21	yes	straight	apical	12	10	1.2
Brachypodium_madagascariense	yes	straight	apical	6	12	0.5
Brachypodium_pinnatum	yes	straight	apical	5	10	0.5
Brachypodium_mexicanum	yes	straight	apical	6	12	0.5
Brachypodium_stacei	yes	straight	apical	10.2	11.2	0.91
Diarrhena_americana	yes	straight	apical	1	10	0.1
Diarrhena_obovata	no	none	none	0		0
Diarrhena_fauriei	no	none	none	0		0
Diarrhena_japonica	no	none	none	0		0
Diarrhena_mandshurica	no	none	none	0		0
Brylkinia_caudata	yes	geniculate	apical	15	15	1
Glyceria_declinata	no	none	none	0		0
Glyceria_occidentalis	no	none	none	0		0
Glyceria_fluitans	no	none	none	0		0
Pleuropogon_refractus	yes	straight	apical	12	8	1.5
Pleuropogon_sabinei	yes	straight	apical	1	4	0.25
Glyceria_grandis	no	none	none	0		0
Glyceria_maxima	no	none	none	0		0
Glyceria_obtusa	no	none	none	0		0
Lycochloa_avenacea	yes	straight	dorsal	25	15	1.67
Melica_cupanii	no	none	none	0		0
Melica_mutica	no	none	none	0		0
Melica_subulata	no	none	none	0		0
Melica_minuta	no	none	none	0		0
Melica_nutans	no	none	none	0		0
Melica_uniflora	no	none	none	0		0
Triniochloa_stipoides	yes	geniculate	dorsal	20	13	1.54
Schizachne_purpurascens	yes	straight	apical	20	11	1.82
Streblochaete_longiarista	yes	coiled	dorsal	43	17	2.53	== Koordersiochoa longiarista
Eriocoma_aridum	yes	geniculate	apical	70	6	11.67	== Stipa arida
Eriocoma_hymenoides	yes	straight	apical	6	4	1.5	== Oryzopsis hymenoides
Eriocoma_occidentale	yes	geniculate	apical	50	8	6.25	== Stipa occidentalis
Eriocoma_robustum	yes	geniculate	apical	38	8	4.75	== Stipa robusta
Pseudoeriocoma_acutum	yes	geniculate	apical	50	7	7.14	== Stipa acuta
Pseudoeriocoma_multinode	yes	geniculate	apical	30	5	6	== Stipa multinodis
Pseudoeriocoma_eminens	yes	geniculate	apical	60	7	8.57	== Stipa eminens
Pseudoeriocoma_constrictum	yes	geniculate	apical	25	16	1.56	== Stipa constricta
Nassella_viridula	yes	geniculate	apical	35	6	5.83
Amelichloa_caudata	yes	geniculate	apical	25	6	4.17	== Stipa caudata
Nassella_clarazii	yes	geniculate	apical	170	14	12.14
Amelichloa_clandestina	yes	geniculate	apical	18	6	3	== Stipa clandestina
Nassella_tenuissima	yes	geniculate	apical	90	3.6	25
Jarava_plumosula	yes	straight	apical	40	7	5.71	== Stipa plumosa
Nassella_filiculmis	yes	geniculate	apical	90	12	7.5
Jarava_castellanosii	yes	straight	apical	38	4	9.5	== Stipa castellanosii
Jarava_pseudoichu	yes	geniculate	apical	15	2.5	6	== Stipa pseudoichu
Jarava_ichu	yes	geniculate	apical	13	3	4.33	== Stipa ichu
Jarava_scabrifolia	yes	straight	apical	55	4	13.75	== Stipa scabrifolia
Jarava_media	yes	geniculate	apical	30	3.5	8.57	== Stipa media
Jarava_annua	yes	geniculate	apical	30	5	6	== Stipa annua
Achnatherum_bromoides	yes	straight	apical	2.5	7	0.36	== Stipa bromoides
Achnatherum_jacquemontii	yes	geniculate	apical	35	5	7	== Stipa jacquemontii
Achnatherum_calamagrostis	yes	straight	apical	10	4	2.5	== Stipa calamagrostis
Stipellula_parviflora	yes	geniculate	apical	100	6	16.67	== Stipa parviflora
Achnatherum_inebrians	yes	geniculate	apical	10	3	3.33	== Stipa inebrians
Achnatherum_pekinense	yes	geniculate	apical	25	8	3.13	== Stipa pekinensis
Achnatherum_sibiricum	yes	geniculate	apical	20	8	2.5	== Stipa sibirica
Austrostipa_compressa	yes	geniculate	apical	170	8	21.25	== Stipa compressa
Austrostipa_macalpinei	yes	geniculate	apical	150	7	21.43	== Stipa macalpinei
Austrostipa_nitida	yes	straight	apical	70	6	11.67	== Stipa nitida
Austrostipa_scabra	yes	straight	apical	60	5	12	== Stipa scabra
Austrostipa_geoffreyi	yes	geniculate	apical	80	12	6.67	== Stipa geoffreyi
Austrostipa_pubescens	yes	geniculate	apical	100	15	6.67	== Stipa pubescens
Austrostipa_juncifolia	yes	geniculate	apical	50	7	7.14	== Stipa juncifolia
Austrostipa_pubinodis	yes	geniculate	apical	90	13	6.92	== Stipa pubinodis
Austrostipa_semibarbata	yes	geniculate	apical	85	8	10.63	== Stipa semibarbata
Austrostipa_rudis	yes	geniculate	apical	90	11.5	7.83	== Stipa rudis
Austrostipa_tenuifolia	yes	straight	apical	70	8	8.75	== Stipa tenuifolia
Austrostipa_trichophylla	yes	straight	apical	50	6	8.33	== Stipa trichophylla
Oloptum_miliaceum	yes	straight	apical	4	2	2
Stipellula_capensis	yes	geniculate	apical	70	7	10	== Stipa capensis
Anemanthele_lessoniana	yes	straight	apical	9	2.4	3.75	== Stipa lessoniana
Celtica_gigantea	yes	geniculate	apical	120	18	6.67	== Stipa gigantea
Achnatherum_Timouria_caragana	yes	straight	apical	15	4	3.75	== Stipa caragana
Achnatherum_Timouria_pelliotii	yes	geniculate	apical	30	3.5	8.57	== Stipa pelliotii
Achnatherum_Timouria_saposhnikovii	yes	straight	apical	4	3.5	1.14	== Stipa saposhnikowii
Macrochloa_tenacissima	yes	straight	apical	60	10	6	== Stipa tenacissima
Achnatherum_Stillmania_stillmanii	yes	geniculate	apical	30	8	3.75	== Stipa stillmanii
Piptatherum_aequiglume	yes	straight	apical	11	6.5	1.69
Piptatherum_laterale	yes	straight	apical	7	6	1.17
Piptatherum_holciforme	yes	straight	apical	13	7	1.86
Piptatherum_coerulescens	yes	straight	apical	2.2	4	0.55
Achnatherum_Neotrinia_splendens	yes	geniculate	apical	12	5.7	2.11	== Stipa splendens
Psammochloa_villosa	yes	straight	apical	10	10	1
Ampelodesmos_mauritanicus	yes	straight	apical	2	15	0.13
Oryzopsis_asperifolia	yes	straight	apical	10	8	1.25
Orthoraphium_roylei	yes	straight	apical	25	10	2.5	== Stipa roylei
Ptilagrostis_dichotoma	yes	geniculate	apical	18	4.5	4	== Stipa dichotoma
Ptilagrostis_junatovii	yes	straight	apical	17	5	3.4	== Stipa junatovii
Ptilagrostis_mongholica	yes	geniculate	apical	30	5.3	5.66	== Stipa mongholica
Trikeraia_hookeri	yes	straight	apical	15	11	1.36
Trikeraia_pappiformis	yes	straight	apical	15	11	1.36
Stipa_barbata	yes	geniculate	apical	200	12	16.67
Stipa_pennata	yes	geniculate	apical	300	20	15
Stipa_juncea	yes	geniculate	apical	110	13	8.46
Stipa_lagascae	yes	geniculate	apical	300	16	18.75
Stipa_lipskyi	yes	geniculate	apical	210	15	14
Stipa_purpurea	yes	geniculate	apical	85	11	7.73
Ortachne_breviseta	yes	straight	apical	4.5	5	0.9
Ortachne_rariflora	yes	straight	apical	52	5	10.4
Patis_coreana	yes	straight	apical	35	13	2.69	== Stipa coreana
Patis_racemosa	yes	straight	apical	25	8	3.13	== Oryzopsis racemosa
Patis_kuoi	yes	straight	apical	15	5.5	2.73	`== Piptatherum kuoi
Pappostipa_chrysophylla	yes	geniculate	apical	60	11	5.45	== Stipa chrysophylla
Pappostipa_hieronymusii	yes	geniculate	apical	25	9	2.78	== Stipa hieronymusii
Pappostipa_major	yes	geniculate	apical	85	14	6.07	== Stipa speciosa
Piptatheropsis_canadensis	yes	geniculate	apical	20	3	6.67
Piptatheropsis_pungens	yes	straight	apical	2	4	0.5	== Oryzopsis pungens
Piptatheropsis_exigua	yes	geniculate	apical	6	6	1	== Oryzopsis exigua
Piptatheropsis_shoshoneana	yes	straight	apical	2.5	3.8	0.66	== Stipa shoshoneana
Piptatheropsis_micrantha	yes	straight	apical	10	2.5	4
Ptilagrostis_kingii	yes	straight	apical	12	3.5	3.43	== Stipa kingii
Aciachne_acicularis	no	none	none	0		0
Aciachne_flagellifera	no	none	none	0		0
Anatherostipa_venusta	yes	straight	apical	65	3	21.67	== Stipa venusta
Anatherostipa_mucronata	yes	geniculate	apical	50	6	8.33	== Nassella mucronata
Anatherostipa_obtusa	yes	straight	apical	10	2.8	3.57	== Stipa obtusa
Anatherostipa_rigidiseta	yes	straight	apical	10	4	2.5	== Stipa rigidiseta
Anatherostipa_hansmeyeri	yes	geniculate	apical	12	3.5	3.43	== Stipa hans-meyeri
Anatherostipa_rosea	yes	geniculate	apical	10	3	3.33	== Stipa rosea
Piptochaetium_avenaceum	yes	geniculate	apical	70	10	7
Piptochaetium_brachyspermum	yes	geniculate	apical	60	6.5	9.23
Piptochaetium_montevidense	yes	straight	apical	8	2	4
Piptochaetium_panicoides	yes	geniculate	apical	10	2.5	4
Piptochaetium_featherstonei	yes	geniculate	apical	10	4	2.5
Hesperostipa_comata	yes	geniculate	apical	150	12	12.5	== Stipa comata
Hesperostipa_spartea	yes	geniculate	apical	200	25	8	== Stipa spartea
Hesperostipa_neomexicana	yes	geniculate	apical	180	18	10	== Stipa neomexicana
Anisopogon_avenaceus	yes	geniculate	apical	75	18	4.17
Danthoniastrum_compactum	yes	geniculate	apical	25	13	1.92	== Metcalfia compacta
Pseudodanthonia_trigyna	yes	geniculate	apical	12	8	1.5	== Sinochasea trigyna
Stephanachne_nigrescens	yes	geniculate	apical	15	9	1.67
Stephanachne_pappophorea	yes	geniculate	apical	8	3.2	2.5
Metcalfia_mexicana	yes	geniculate	apical	15	11	1.36
Phaenosperma_globosum	no	none	none	0		0
Duthiea_brachypodium	yes	geniculate	apical	22	16	1.38
Lygeum_spartum	no	none	none	0		0
Nardus_stricta	yes	straight	apical	3	9	0.33
Brachyelytrum_aristosum	yes	straight	apical	26	10	2.6
Brachyelytrum_erectum	yes	straight	apical	32.4	20	1.62
Arundinaria_tecta	no	none	none	0		0
Bambusa_bambos	no	none	none	0		0
Chusquea_spectabilis	no	none	none	0		0
Guadua_weberbaueri	no	none	none	0		0
Buergersiochloa_bambusoides	yes	straight	apical	30		0
Cryptochloa_strictiflora	no	none	none	0		0
Ehrharta_erecta	no	none	none	0		0
Leersia_oryzoides	no	none	none	0		0
Oryza_sativa	yes	straight	apical	160	11	14.55
Streptogyna_americana	yes	straight	apical	25	22	1.14
Aristida_purpurea	yes	branched	apical	45	12	3.75
Monachather_paradoxus	yes	straight	apical	7	15	0.47
Phragmites_australis	no	none	none	0		0
Danthonia_californica	yes	geniculate	apical	12	10	1.2
Reynaudia_filiformis	no	none	none	0		0
Sorghum_bicolor	yes	geniculate	apical	15	3	5
Zea_mays	no	none	none	0		0
Micraira_sp	no	none	none	0		0
Centropodia_glauca	yes	geniculate	apical	5	5	1
Chloris_barbata	yes	straight	apical	7	2.5	2.8
Hilaria_rigida	yes	straight	apical	4	12	0.33
Neyraudia_reynaudiana	yes	straight	apical	2.5	4.5	0.56
Guaduella_densiflora	no	none	none	0		0
Puelia_olyriformis	no	none	none	0		0
Leptaspis_cochleata	no	none	none	0		0
Pharus_lappulaceus	no	none	none	0		0
Pharus_latifolius	no	none	none	0		0
Anomochloa_marantoidea	no	none	none	0		0
Streptochaeta_angustifolia	yes	coiled	apical	50	14	3.57

## Sheet: TableS3_Transitions
Tribe	Presumptive tribe MRCA state	Species	Species state	Transition	1st Transition details	2nd Transition	2nd transition details	3rd transition	3rd transition details
Brachyelytreae	awned	Brachyelytrum erectum	awned	none
Brachyelytreae	awned	Brachyelytrum aristosum	awned	none
Nardeae	awned	Nardus stricta	awned	none
Lygeae	awned	Lygeum spartum	unawned	loss
Duthieae	awned	Duthiea brachypodium	awned	none
Duthieae	awned	Phaenosperma globosum	unawned	loss
Duthieae	awned	Metcalfia mexicana	awned	none
Duthieae	awned	Stephanachne pappophorea	awned	none
Duthieae	awned	Stephanachne nigrescens	awned	none
Duthieae	awned	Pseudodanthonia trigyna	awned	none
Duthieae	awned	Anisopogon avenaceus	awned	none
Stipeae	awned	Hesperostipa neomexicana	awned	none
Stipeae	awned	Hesperostipa spartea	awned	none
Stipeae	awned	Hesperostipa comata	awned	none
Stipeae	awned	Piptochaetium featherstonei	awned	none
Stipeae	awned	Piptochaetium panicoides	awned	none
Stipeae	awned	Piptochaetium montevidense	awned	none
Stipeae	awned	Piptochaetium brachyspermum	awned	none
Stipeae	awned	Piptochaetium avenaceum	awned	none
Stipeae	awned	Anatherostipa rosea	awned	none
Stipeae	awned	Anatherostipa hansmeyeri	awned	none
Stipeae	awned	Anatherostipa rigidseta	awned	none
Stipeae	awned	Anatherostipa obtusa	awned	none
Stipeae	awned	Anatherostipa mucronata	awned	none
Stipeae	awned	Anatherostipa venusta	awned	none
Stipeae	awned	Aciachne flagellifera	unawned	loss	loss shared among Aciachne spp.
Stipeae	awned	Aciachne acicularis	unawned	loss	loss shared among Aciachne spp.
Stipeae	awned	Ptilagrostis kingii	awned	none
Stipeae	awned	Piptatheropsis micrantha	awned	none
Stipeae	awned	Piptaheropsis shoshoneana	awned	none
Stipeae	awned	Piptatheropsis exigua	awned	none
Stipeae	awned	Piptatheropsis pungens	awned	none
Stipeae	awned	Piptatheropsis canadensis	awned	none
Stipeae	awned	Pappostipa major	awned	none
Stipeae	awned	Pappostipa hieronymusii	awned	none
Stipeae	awned	Pappostipa chrysophylla	awned	none
Stipeae	awned	Patis racemosa	awned	none
Stipeae	awned	Patis coreana	awned	none
Stipeae	awned	Ortachne rariflora	awned	none
Stipeae	awned	Ortachne breviseta	awned	none
Stipeae	awned	Stipa purpurea	awned	none
Stipeae	awned	Stipa lipskyi	awned	none
Stipeae	awned	Stipa lagascae	awned	none
Stipeae	awned	Stipa juncea	awned	none
Stipeae	awned	Stipa pennata	awned	none
Stipeae	awned	Stipa barbata	awned	none
Stipeae	awned	Trikeraia pappiformis	awned	none
Stipeae	awned	Trikeraia hookeri	awned	none
Stipeae	awned	Ptilagrostis mongholica	awned	none
Stipeae	awned	Ptilagrostis junatovii	awned	none
Stipeae	awned	Ptilagrostis dichotoma	awned	none
Stipeae	awned	Orthoraphium roylei	awned	none
Stipeae	awned	Oryzopsis asperifolia	awned	none
Stipeae	awned	Ampelodesmos mauritanicus	awned	none
Stipeae	awned	Psammochloa villosa	awned	none
Stipeae	awned	Achnatherum Neotrinia splendens	awned	none
Stipeae	awned	Piptatherum coerulescens	awned	none
Stipeae	awned	Piptatherum holciforme	awned	none
Stipeae	awned	Piptatherum laterale	awned	none
Stipeae	awned	Piptatherum aequiglume	awned	none
Stipeae	awned	Achnatherum Stillmania stillmanii	awned	none
Stipeae	awned	Macrochloa tenacissima	awned	none
Stipeae	awned	Achnatherum Timouria saposhnikovii	awned	none
Stipeae	awned	Achnatherum Timouria pelliotii	awned	none
Stipeae	awned	Achnatherum Tmouria caragana	awned	none
Stipeae	awned	Celtica gigantea	awned	none
Stipeae	awned	Anemeanthele lessoniana	awned	none
Stipeae	awned	Stipellula capensis	awned	none
Stipeae	awned	Oloptum miliaceum	awned	none
Stipeae	awned	Austrostipa trichophylla	awned	none
Stipeae	awned	Austrostipa tenuifolia	awned	none
Stipeae	awned	Austrostipa rudis	awned	none
Stipeae	awned	Austrostipa semibarbata	awned	none
Stipeae	awned	Austrostipa pubinodis	awned	none
Stipeae	awned	Austrostipa juncifolia	awned	none
Stipeae	awned	Austrostipa pubescens	awned	none
Stipeae	awned	Austrostipa geoffreyi	awned	none
Stipeae	awned	Austrostipa scabra	awned	none
Stipeae	awned	Austrostipa nitidia	awned	none
Stipeae	awned	Austrostipa macalpinei	awned	none
Stipeae	awned	Austrostipa compressa	awned	none
Stipeae	awned	Achnatherum sibiricum	awned	none
Stipeae	awned	Achnatherum pekinese	awned	none
Stipeae	awned	Achnatherum inebrians	awned	none
Stipeae	awned	Stipellula parviflora	awned	none
Stipeae	awned	Achnatherum calamagrostis	awned	none
Stipeae	awned	Achnatherum jacquemontii	awned	none
Stipeae	awned	Achnatherum bromoides	awned	none
Stipeae	awned	Jarava annua	awned	none
Stipeae	awned	Jarava media	awned	none
Stipeae	awned	Jarava scabrifolia	awned	none
Stipeae	awned	Jarava ichu	awned	none
Stipeae	awned	Jarava pseudoichu	awned	none
Stipeae	awned	Jarava castellanosii	awned	none
Stipeae	awned	Nassella filiculmis	awned	none
Stipeae	awned	Nassella plumosula	awned	none
Stipeae	awned	Nassella tenuissima	awned	none
Stipeae	awned	Amelichloa clandestina	awned	none
Stipeae	awned	Nassella clarazii	awned	none
Stipeae	awned	Amelichloa caudata	awned	none
Stipeae	awned	Nassella viridula	awned	none
Stipeae	awned	Pseudoeriocoma constrictum	awned	none
Stipeae	awned	Pseudoeriocoma eminens	awned	none
Stipeae	awned	Pseudoeriocoma multinode	awned	none
Stipeae	awned	Pseuderiocoma acutum	awned	none
Stipeae	awned	Eriocoma robustum	awned	none
Stipeae	awned	Eriocoma occidentale	awned	none
Stipeae	awned	Eriocoma hymenoides	awned	none
Stipeae	awned	Eriocoma aridum	awned	none
Meliceae	unclear, presume awned	Streblochaete longiarista	awned	none
Meliceae	unclear, presume awned	Schizachne purpurascens	awned	none
Meliceae	unclear, presume awned	Triniochloa stipoides	awned	none
Meliceae	unclear, presume awned	Melica uniflora	unawned	loss	loss shared among Melica spp.
Meliceae	unclear, presume awned	Melica nutans	unawned	loss	loss shared among Melica spp.
Meliceae	unclear, presume awned	Melica minuta	unawned	loss	loss shared among Melica spp.
Meliceae	unclear, presume awned	Melica subulata	unawned	loss	loss shared among Melica spp.
Meliceae	unclear, presume awned	Melica mutica	unawned	loss	loss shared among Melica spp.
Meliceae	unclear, presume awned	Melica cupanii	unawned	loss	loss shared among Melica spp.
Meliceae	unclear, presume awned	Lycochloa avenacea	awned	none
Meliceae	unclear, presume awned	Glyceria obtusa	unawned	loss	loss shared among Glyceria spp. & Pleuropogon spp.
Meliceae	unclear, presume awned	Glyceria maxima	unawned	loss	loss shared among Glyceria spp. & Pleuropogon spp.
Meliceae	unclear, presume awned	Glyceria grandis	unawned	loss	loss shared among Glyceria spp. & Pleuropogon spp.
Meliceae	unclear, presume awned	Pleuropogon sabinei	awned	loss	loss shared among Glyceria spp. & Pleuropogon spp.	gain	Pleuropogon not monophyletic in this tree, presume 2 independent gains
Meliceae	unclear, presume awned	Pleuropogon refractus	awned	loss	loss shared among Glyceria spp. & Pleuropogon spp.	gain	Pleuropogon not monophyletic in this tree, presume 2 independent gains
Meliceae	unclear, presume awned	Glyceria fluitans	unawned	loss	loss shared among Glyceria spp. & Pleuropogon spp.
Meliceae	unclear, presume awned	Glyceria occidentalis	unawned	loss	loss shared among Glyceria spp. & Pleuropogon spp.
Meliceae	unclear, presume awned	Glyceria declinata	unawned	loss	loss shared among Glyceria spp. & Pleuropogon spp.
Meliceae	unclear, presume awned	Brylkinia caudata	awned	none
Diarrheneae	unawned	Diarrhena mandshurica	unawned	none
Diarrheneae	unawned	Diarrhena japonica	unawned	none
Diarrheneae	unawned	Diarrhena fauriei	unawned	none
Diarrheneae	unawned	Diarrhena obovata	unawned	none
Diarrheneae	unawned	Diarrhena americana	awned	gain
Brachypodieae	awned	Brachypodium stacei	awned	none
Brachypodieae	awned	Brachypodium mexicanum	awned	none
Brachypodieae	awned	Brachypodium pinnatum	awned	none
Brachypodieae	awned	Brachypodium madagascariense	awned	none
Brachypodieae	awned	Brachypodium distachyon (Bd21)	awned	none
Brachypodieae	awned	Brachypodium boissieri	awned	none
Triticodae	awned	Littledalea tibetica	unawned	loss
Triticodae	awned	Psathyrostachys fragilis	awned	none
Triticodae	awned	Psathyrostachys stoloniformis	awned	none
Triticodae	awned	Psathyrostachys juncea	awned	none
Triticodae	awned	Leymus arenarius	unawned	loss
Triticodae	awned	Hordelymus europaeus	awned	none
Triticodae	awned	Bromus tectorum	awned	none
Triticodae	awned	Bromus hordeaceus	awned	none
Triticodae	awned	Bromus ramosus	awned	none
Triticodae	awned	Bromus inermis	awned	none
Triticodae	awned	Bromus benekenii	awned	none
Triticodae	awned	Bromus cartharticus	awned	none
Triticodae	awned	Boissiera squarrosa	awned	none
Triticodae	awned	Leymus triticoides	unawned	loss	single loss presumed in Leymus
Triticodae	awned	Leymus salinus	unawned	loss	single loss presumed in Leymus
Triticodae	awned	Leymus mollis	unawned	loss	single loss presumed in Leymus
Triticodae	awned	Hordeum vulgare spontaneum	awned	none
Triticodae	awned	Hordeum bulbosum	awned	none
Triticodae	awned	Hordeum murinum	awned	none
Triticodae	awned	Stenostachys gracilis	awned	none
Triticodae	awned	Hordeum marinum	awned	none
Triticodae	awned	Hordeum erectifolium	awned	none
Triticodae	awned	Hordeum brachyantherum	awned	none
Triticodae	awned	Peridictyon sanctum	awned	none
Triticodae	awned	Henrardia persica	unawned	loss
Triticodae	awned	Eremopyrum bonaepartis	awned	none
Triticodae	awned	Australopyrum velutinum	awned	none
Triticodae	awned	Australopyrum retrofractum	awned	none
Triticodae	awned	Australopyrum pectinatum	unawned	loss
Triticodae	awned	Eremopyrum triticeum	unawned	loss
Triticodae	awned	Eremopyrum distans	awned	none
Triticodae	awned	Kengyilia thoroldiana	awned	none
Triticodae	awned	Agropyron desertorum	awned	none
Triticodae	awned	Agropyron mongolicum	unawned	loss
Triticodae	awned	Agropyron cristatum	awned	none
Triticodae	awned	Leymus angustus	awned	none
Triticodae	awned	Kengyilia stenachyra	awned	loss	single loss presumed at MRCA to this clade, ~10mya	gain
Triticodae	awned	Kengyilia rigidula	awned	loss	single loss presumed at MRCA to this clade, ~10mya	gain
Triticodae	awned	Kengyilia mutica	unawned	loss	single loss presumed at MRCA to this clade, ~10mya
Triticodae	awned	Elymus trachycaulus	unawned	loss	single loss presumed at MRCA to this clade, ~10mya
Triticodae	awned	Elymus sibiricus	awned	loss	single loss presumed at MRCA to this clade, ~10mya	gain
Triticodae	awned	Psudoroegneria tauri	unawned	loss	single loss presumed at MRCA to this clade, ~10mya
Triticodae	awned	Pseudoroegneria stipifolia	unawned	loss	single loss presumed at MRCA to this clade, ~10mya
Triticodae	awned	Kengyilia melanthera	awned	loss	single loss presumed at MRCA to this clade, ~10mya	gain
Triticodae	awned	Elymus repens	awned	loss	single loss presumed at MRCA to this clade, ~10mya	gain
Triticodae	awned	Elymus elongatus	unawned	loss	single loss presumed at MRCA to this clade, ~10mya
Triticodae	awned	Thinopyrum distichum	unawned	loss	single loss presumed at MRCA to this clade, ~10mya
Triticodae	awned	Thinopyrum junceum	unawned	loss	single loss presumed at MRCA to this clade, ~10mya
Triticodae	awned	Thinopyrum bessarabicum	unawned	loss	single loss presumed at MRCA to this clade, ~10mya
Triticodae	awned	Pseudoroegneria spicata	awned	loss	single loss presumed at MRCA to this clade, ~10mya	gain	shared gain between Pseudoroegneria spicata & Elymus caucasicus
Triticodae	awned	Elymus caucasicus	awned	loss	single loss presumed at MRCA to this clade, ~10mya	gain	shared gain between Pseudoroegneria spicata & Elymus caucasicus
Triticodae	awned	Elymus farctus	unawned	loss	single loss presumed at MRCA to this clade, ~10mya
Triticodae	awned	Dasypyrum villosum	awned	loss	single loss presumed at MRCA to this clade, ~10mya	gain
Triticodae	awned	Heteranthelium piliferum	awned	none
Triticodae	awned	Festucopsis serpentini	awned	none
Triticodae	awned	Secale sylvestre	awned	none
Triticodae	awned	Secale strictum	awned	none
Triticodae	awned	Secale cereale	awned	none
Triticodae	awned	Crithopsis delileana	awned	none
Triticodae	awned	Triticum turgidum	awned	none
Triticodae	awned	Triticum aestivum	awned	none
Triticodae	awned	Triticum timopheevii	awned	none
Triticodae	awned	Aegilops speltoides	awned	none
Triticodae	awned	Taeniatherum caputmedusae	awned	none
Triticodae	awned	Tritcum urartu	awned	none
Triticodae	awned	Triticum monococcum aegilopoides	awned	none
Triticodae	awned	Aegilops tauschii	awned	none
Triticodae	awned	Aegilops cylindrica	awned	none
Triticodae	awned	Aegilops sharonensis	awned	none
Triticodae	awned	Aegilops mutica	unawned	loss
Triticodae	awned	Aegilops geniculata	awned	none
Triticodae	awned	Aegilops uniaristata	awned	none
Triticodae	awned	Aegilops comosa	unawned	loss
Poeae	unawned	Molineriella laevis	awned	gain	shared gain among M. laevis, H. pratensis, & H. hookeri
Poeae	unawned	Helictochloa pratensis	awned	gain	shared gain among M. laevis, H. pratensis, & H. hookeri
Poeae	unawned	Helictochloa hookeri	awned	gain	shared gain among M. laevis, H. pratensis, & H. hookeri
Poeae	unawned	Lamarckia aurea	awned	gain	shared gain among L. aurea & D. glomerata
Poeae	unawned	Dactylis glomerata	awned	gain	shared gain among L. aurea & D. glomerata
Poeae	unawned	Cynosurus echinatus	awned	gain
Poeae	unawned	Cynosurus cristatus	awned	gain
Poeae	unawned	Sphenopus divaricatus	unawned	none
Poeae	unawned	Desmazeria sicula	unawned	none
Poeae	unawned	Parapholis incurva	unawned	none
Poeae	unawned	Parapholis strigosa	unawned	none
Poeae	unawned	Parapholis cylindrica	unawned	none
Poeae	unawned	Cutandia memphitica	awned	gain
Poeae	unawned	Desmazeria rigida	unawned	none
Poeae	unawned	Catapodium marinum	unawned	none
Poeae	unawned	Echinaria capitata	awned	gain
Poeae	unawned	Mibora minima	unawned	none
Poeae	unawned	Sesleria caerulea	awned	gain	shared gain among Sesleria spp.
Poeae	unawned	Sesleria autumnalis	awned	gain	shared gain among Sesleria spp.
Poeae	unawned	Dryopoa dives	unawned	none
Poeae	unawned	Deschampsia foliosa	awned	gain	shared gain within Deschampsia
Poeae	unawned	Deschampsia cespitosa	awned	gain	shared gain within Deschampsia
Poeae	unawned	Deschampsia setacea	awned	gain	shared gain within Deschampsia
Poeae	unawned	Deschampsia antarctica	awned	gain	shared gain within Deschampsia
Poeae	unawned	Vahlodea atropurpurea	awned	gain	shared gain among Holcus sp. & Vahlodea atropurpurea
Poeae	unawned	Holcus rigidus	awned	gain	shared gain among Holcus sp. & Vahlodea atropurpurea
Poeae	unawned	Holcus mollis	awned	gain	shared gain among Holcus sp. & Vahlodea atropurpurea
Poeae	unawned	Holcus azoricus	awned	gain	shared gain among Holcus sp. & Vahlodea atropurpurea
Poeae	unawned	Holcus lanatus	awned	gain	shared gain among Holcus sp. & Vahlodea atropurpurea
Poeae	unawned	Holcus annuus	awned	gain	shared gain among Holcus sp. & Vahlodea atropurpurea
Poeae	unawned	Leucopoa kingii	unawned	none
Poeae	unawned	Lolium perenne	unawned	gain	shared gain among Lolium sp. & Micropyropsis tuberosa	loss
Poeae	unawned	Lolium temulentum	awned	gain	shared gain among Lolium sp. & Micropyropsis tuberosa
Poeae	unawned	Lolium rigidum	awned	gain	shared gain among Lolium sp. & Micropyropsis tuberosa
Poeae	unawned	Lolium multiflorum	awned	gain	shared gain among Lolium sp. & Micropyropsis tuberosa
Poeae	unawned	Micropyropsis tuberosa	awned	gain	shared gain among Lolium sp. & Micropyropsis tuberosa
Poeae	unawned	Festuca pratensis	unawned	none
Poeae	unawned	Festuca arundinacea	awned	gain
Poeae	unawned	Festuca altissima	unawned	none
Poeae	unawned	Festuca pulchella	unawned	none
Poeae	unawned	Festuca eskia	awned	gain
Poeae	unawned	Vulpia microstachys	awned	gain
Poeae	unawned	Vulpia myuros	awned	gain	shared gain among Vulpia myuros, V. ciliata, & Psilurus incurvus
Poeae	unawned	Vulpia ciliata	awned	gain	shared gain among Vulpia myuros, V. ciliata, & Psilurus incurvus
Poeae	unawned	Psilurus incurvus	awned	gain	shared gain among Vulpia myuros, V. ciliata, & Psilurus incurvus
Poeae	unawned	Vulpia fasciculata	awned	gain
Poeae	unawned	Festuca subverticilata	unawned	none
Poeae	unawned	Narduroides salzmannii	unawned	none
Poeae	unawned	Wangenheimia lima	unawned	none
Poeae	unawned	Festuca rubra	awned	gain	shared gain among F. rubra & F. ovina
Poeae	unawned	Festuca ovina	awned	gain	shared gain among F. rubra & F. ovina
Poeae	unawned	Vulpia bromoides	awned	gain	shared gain among Vulpia bromoides & Festuca petraea
Poeae	unawned	Festuca petraea	awned	gain	shared gain among Vulpia bromoides & Festuca petraea
Poeae	unawned	Dielsiochloa floribunda	unawned	none
Poeae	unawned	Castellia tuberculosa	unawned	none
Poeae	unawned	Scolochloa festucacea	unawned	none
Poeae	unawned	Antinoria agrostidea	unawned	none
Poeae	unawned	Sclerochloa dura	unawned	none
Poeae	unawned	Puccinellia tenella	unawned	none
Poeae	unawned	Puccinellia phryganodes	unawned	none
Poeae	unawned	Puccinellia maritima	unawned	none
Poeae	unawned	Puccinellia fasciculata	unawned	none
Poeae	unawned	Puccinellia nuttalliana	unawned	none
Poeae	unawned	Puccinellia distans	unawned	none
Poeae	unawned	Phippsia algida	unawned	none
Poeae	unawned	Catabrosa aquatica	unawned	none
Poeae	unawned	Phleum arenarium	unawned	none
Poeae	unawned	Phleum pratense	unawned	none
Poeae	unawned	Phleum alpinum	unawned	none
Poeae	unawned	Milium vernale	unawned	none
Poeae	unawned	Milium effusum	unawned	none
Poeae	unawned	Poa secunda	unawned	none
Poeae	unawned	Poa palustris	unawned	none
Poeae	unawned	Poa pratensis	unawned	none
Poeae	unawned	Poa billardierei	unawned	none
Poeae	unawned	Poa annua	unawned	none
Poeae	unawned	Poa alpina	unawned	none
Poeae	unawned	Helictotrichon pubescens	awned	gain
Poeae	unawned	Dupontia fisheri	awned	none
Poeae	unawned	Arctophila fulva	unawned	none
Poeae	unawned	Hookerochloa hookeriana	awned	gain	shared gain among Hookerochloa hookeriana & Hookerochloa eriopoda
Poeae	unawned	Hookerochloa eriopoda	awned	gain	shared gain among Hookerochloa hookeriana & Hookerochloa eriopoda
Poeae	unawned	Poa autumnalis	unawned	none
Poeae	unawned	Poa alsodes	unawned	none
Poeae	unawned	Arctopoa tibetica	unawned	none
Poeae	unawned	Arctopoa eminens	unawned	none
Poeae	unawned	Beckmannia syzigachne	unawned	none
Poeae	unawned	Arctagrostis latifolia	unawned	none
Poeae	unawned	Aniselytron treutleri	unawned	none
Poeae	unawned	Bellardiochloa variegata	awned	gain	shared gain among Bellardiochloa variegata & Alopecurus spp.
Poeae	unawned	Alopecurus myosuroides	awned	gain	shared gain among Bellardiochloa variegata & Alopecurus spp.
Poeae	unawned	Alopecurus textilis	awned	gain	shared gain among Bellardiochloa variegata & Alopecurus spp.
Poeae	unawned	Alopecurus pratensis	awned	gain	shared gain among Bellardiochloa variegata & Alopecurus spp.
Poeae	unawned	Alopecurus magellanicus	awned	gain	shared gain among Bellardiochloa variegata & Alopecurus spp.
Poeae	unawned	Alopecurus geniculatus	awned	gain	shared gain among Bellardiochloa variegata & Alopecurus spp.
Poeae	unawned	Corynephorus canescens	awned	gain	shared gain among Corynephorus, Periballia, Avenella, & Aira spp.
Poeae	unawned	Periballia involucrata	awned	gain	shared gain among Corynephorus, Periballia, Avenella, & Aira spp.
Poeae	unawned	Avenella flexuosa	awned	gain	shared gain among Corynephorus, Periballia, Avenella, & Aira spp.
Poeae	unawned	Aira praecox	awned	gain	shared gain among Corynephorus, Periballia, Avenella, & Aira spp.
Poeae	unawned	Aira cupaniana	awned	gain	shared gain among Corynephorus, Periballia, Avenella, & Aira spp.
Poeae	unawned	Aira caryophyllea	awned	gain	shared gain among Corynephorus, Periballia, Avenella, & Aira spp.
Aveneae	unawned	Phalaris coerulescens	unawned	none
Aveneae	unawned	Phalaris canariensis	unawned	none
Aveneae	unawned	Phalaris brachystachys	unawned	none
Aveneae	unawned	Phalaris arundinacea	unawned	none
Aveneae	unawned	Torreyochloa pallida	unawned	none
Aveneae	unawned	Amphibromus scabrivalvis	awned	gain
Aveneae	unawned	Lagurus ovatus	unawned	gain	single gain presumed at MRCA to this clade, ~27mya	loss
Aveneae	unawned	Trisetum bifidum	awned	gain	single gain presumed at MRCA to this clade, ~27mya
Aveneae	unawned	Trisetum cernuum	awned	gain	single gain presumed at MRCA to this clade, ~27mya
Aveneae	unawned	Graphephorum wolfii	awned	gain	single gain presumed at MRCA to this clade, ~27mya
Aveneae	unawned	Trisetum flavescens	awned	gain	single gain presumed at MRCA to this clade, ~27mya
Aveneae	unawned	Rostraria cristata	awned	gain	single gain presumed at MRCA to this clade, ~27mya
Aveneae	unawned	Rostraria azorica	awned	gain	single gain presumed at MRCA to this clade, ~27mya
Aveneae	unawned	Trisetum spicatum	awned	gain	single gain presumed at MRCA to this clade, ~27mya	loss	loss shared among Trisetum spicatum & Koeleria spp.	gain
Aveneae	unawned	Koeleria vallesiana	unawned	gain	single gain presumed at MRCA to this clade, ~27mya	loss	loss shared among Trisetum spicatum & Koeleria spp.
Aveneae	unawned	Koeleria macrantha	unawned	gain	single gain presumed at MRCA to this clade, ~27mya	loss	loss shared among Trisetum spicatum & Koeleria spp.
Aveneae	unawned	Koeleria albida	unawned	gain	single gain presumed at MRCA to this clade, ~27mya	loss	loss shared among Trisetum spicatum & Koeleria spp.
Aveneae	unawned	Trisetum loeflingianum	awned	gain	single gain presumed at MRCA to this clade, ~27mya
Aveneae	unawned	Gaudinia hispanica	unawned	gain	single gain presumed at MRCA to this clade, ~27mya	loss
Aveneae	unawned	Gaudinia fragilis	awned	gain	single gain presumed at MRCA to this clade, ~27mya
Aveneae	unawned	Gaudinia coarctata	awned	gain	single gain presumed at MRCA to this clade, ~27mya
Aveneae	unawned	Avellinia michelii	awned	gain	single gain presumed at MRCA to this clade, ~27mya
Aveneae	unawned	Avena clauda	awned	gain	single gain presumed at MRCA to this clade, ~27mya
Aveneae	unawned	Avena fatua	awned	gain	single gain presumed at MRCA to this clade, ~27mya
Aveneae	unawned	Avena sterilis	awned	gain	single gain presumed at MRCA to this clade, ~27mya
Aveneae	unawned	Avena sativa	awned	gain	single gain presumed at MRCA to this clade, ~27mya
Aveneae	unawned	Avena barbata	awned	gain	single gain presumed at MRCA to this clade, ~27mya
Aveneae	unawned	Helictotrichon mortonianum	awned	gain	single gain presumed at MRCA to this clade, ~27mya
Aveneae	unawned	Helictotrichon convolutum	awned	gain	single gain presumed at MRCA to this clade, ~27mya
Aveneae	unawned	Helictotrichon bromoides	awned	gain	single gain presumed at MRCA to this clade, ~27mya
Aveneae	unawned	Helictotrichon longifolium	awned	gain	single gain presumed at MRCA to this clade, ~27mya
Aveneae	unawned	Arrhenatherum elatius	awned	gain	single gain presumed at MRCA to this clade, ~27mya
Aveneae	unawned	Anthoxanthum odoratum	awned	gain	shared gain among A. odoratum & A. nivale
Aveneae	unawned	Anthoxanthum nivale	awned	gain	shared gain among A. odoratum & A. nivale
Aveneae	unawned	Anthoxanthum nitens	unawned	none
Aveneae	unawned	Anthoxanthum monticola	awned	gain
Aveneae	unawned	Anthoxanthum arcticum	unawned	none
Aveneae	unawned	Briza minor	unawned	none
Aveneae	unawned	Briza media	unawned	none
Aveneae	unawned	Briza maxima	unawned	none
Aveneae	unawned	Echinopogon caespitosus	awned	gain	single gain presumed at MRCA to this clade, ~19mya
Aveneae	unawned	Dichelachne rara	awned	gain	single gain presumed at MRCA to this clade, ~19mya
Aveneae	unawned	Echinopogon ovatus	awned	gain	single gain presumed at MRCA to this clade, ~19mya
Aveneae	unawned	Dichelachne crinita	awned	gain	single gain presumed at MRCA to this clade, ~19mya
Aveneae	unawned	Chascolytrum subaristatum	awned	gain	single gain presumed at MRCA to this clade, ~19mya
Aveneae	unawned	Chascolytrum koelerioides	unawned	gain	single gain presumed at MRCA to this clade, ~19mya	loss
Aveneae	unawned	Calotheca brizoides	awned	gain	single gain presumed at MRCA to this clade, ~19mya
Aveneae	unawned	Calamagrostis stricta	awned	gain	single gain presumed at MRCA to this clade, ~19mya
Aveneae	unawned	Calamagrostis canescens	awned	gain	single gain presumed at MRCA to this clade, ~19mya
Aveneae	unawned	Calamagrostis epigeios	awned	gain	single gain presumed at MRCA to this clade, ~19mya
Aveneae	unawned	Calamagrostis canadensis	awned	gain	single gain presumed at MRCA to this clade, ~19mya
Aveneae	unawned	Ammophila breviligulata	unawned	gain	single gain presumed at MRCA to this clade, ~19mya	loss
Aveneae	unawned	Ammophila arenaria	awned	gain	single gain presumed at MRCA to this clade, ~19mya
Aveneae	unawned	Triplachne nitens	awned	gain	single gain presumed at MRCA to this clade, ~19mya
Aveneae	unawned	Gastridium ventricosum	awned	gain	single gain presumed at MRCA to this clade, ~19mya
Aveneae	unawned	Podagrostis thurberiana	unawned	gain	single gain presumed at MRCA to this clade, ~19mya	loss	single loss presumed at MRCA to this clade, ~12mya
Aveneae	unawned	Agrostis tenerrima	unawned	gain	single gain presumed at MRCA to this clade, ~19mya	loss	single loss presumed at MRCA to this clade, ~12mya
Aveneae	unawned	Polypogon maritimus	unawned	gain	single gain presumed at MRCA to this clade, ~19mya	loss	single loss presumed at MRCA to this clade, ~12mya
Aveneae	unawned	Polypogon viridis	unawned	gain	single gain presumed at MRCA to this clade, ~19mya	loss	single loss presumed at MRCA to this clade, ~12mya
Aveneae	unawned	Polypogon monspeliensis	awned	gain	single gain presumed at MRCA to this clade, ~19mya	loss	single loss presumed at MRCA to this clade, ~12mya	gain
Aveneae	unawned	Polypogon fugax	awned	gain	single gain presumed at MRCA to this clade, ~19mya	loss	single loss presumed at MRCA to this clade, ~12mya	gain
Aveneae	unawned	Lachnagrostis filiformis	awned	gain	single gain presumed at MRCA to this clade, ~19mya	loss	single loss presumed at MRCA to this clade, ~12mya	gain
Aveneae	unawned	Agrostis capillaris	unawned	gain	single gain presumed at MRCA to this clade, ~19mya	loss	single loss presumed at MRCA to this clade, ~12mya
Aveneae	unawned	Agrostis stolonifera	unawned	gain	single gain presumed at MRCA to this clade, ~19mya	loss	single loss presumed at MRCA to this clade, ~12mya
Aveneae	unawned	Agrostis vinealis	awned	gain	single gain presumed at MRCA to this clade, ~19mya	loss	single loss presumed at MRCA to this clade, ~12mya	gain	shared gain among A. vinealis & A. canina
Aveneae	unawned	Agrostis canina	awned	gain	single gain presumed at MRCA to this clade, ~19mya	loss	single loss presumed at MRCA to this clade, ~12mya	gain	shared gain among A. vinealis & A. canina

## Sheet: TableS4_AwnRemovalData
Plant	Spikelet	Treatment	Mass_g	Grains	MassPerGrain_g	ExperimentalReplicate
1	1	awn_removal	0.0456	8	0.0057	1
1	1	none	0.0146	4	0.0037	2
1	2	awn_removal	0.027	8	0.0034	1
1	2	none	0.0205	5	0.0041	2
1	3	awn_removal	0.0382	7	0.0055	1
1	3	none	0.0116	3	0.0039	2
1	4	awn_removal	0.0318	6	0.0053	1
1	4	none	0.016	4	0.004	2
1	5	awn_removal	0.0196	4	0.0049	1
1	5	none	0.0139	4	0.0035	2
1	6	awn_removal	0.0265	5	0.0053	1
1	7	awn_removal	0.0357	7	0.0051	1
1	8	awn_removal	0.0382	7	0.0055	1
1	9	awn_removal	0.0276	5	0.0055	1
1	10	awn_removal	0	0	0	1
1	11	awn_removal	0.0128	3	0.0043	1
1	12	awn_removal	0.0351	7	0.005	1
1	13	awn_removal	0.0367	7	0.0052	1
1	14	awn_removal	0.0261	5	0.0052	1
1	15	awn_removal	0	0	0	1
1	16	awn_removal	0.0382	7	0.0055	1
1	17	awn_removal	0.0088	2	0.0044	1
2	1	awn_removal	0.0256	4	0.0064	1
2	1	glume_removal	0.008	2	0.004	2
2	2	awn_removal	0.0311	6	0.0052	1
2	2	glume_removal	0.0272	6	0.0045	2
2	3	awn_removal	0.0188	3	0.0063	1
2	3	glume_removal	0.0082	2	0.0041	2
2	4	awn_removal	0.0129	3	0.0043	1
2	4	glume_removal	0.0179	5	0.0036	2
2	5	awn_removal	0	0	0	1
2	5	glume_removal	0.0082	2	0.0041	2
2	6	awn_removal	0.0121	3	0.004	1
2	6	glume_removal	0.0097	3	0.0032	2
2	7	awn_removal	0.0041	1	0.0041	1
2	7	glume_removal	0.0136	4	0.0034	2
2	8	awn_removal	0.0277	5	0.0055	1
2	8	glume_removal	0.0108	3	0.0036	2
2	9	awn_removal	0.0104	2	0.0052	1
2	9	glume_removal	0.0212	6	0.0035	2
2	10	awn_removal	0.0036	1	0.0036	1
2	10	glume_removal	0.0102	3	0.0034	2
2	11	glume_removal	0.0201	5	0.004	2
2	11	awn_removal	0.0335	7	0.0048	1
2	12	awn_removal	0.0289	6	0.0048	1
2	13	awn_removal	0.0229	5	0.00458	1
2	14	awn_removal	0.0079	5	0.00158	1
2	15	awn_removal	0.0171	4	0.004275	1
2	16	awn_removal	0	0	0	1
2	17	awn_removal	0.0264	6	0.0044	1
2	18	awn_removal	0.0227	5	0.00454	1
2	19	awn_removal	0.018	5	0.0036	1
2	20	awn_removal	0.0149	5	0.00298	1
2	21	awn_removal	0.0226	5	0.00452	1
3	1	none	0.023	5	0.0046	1
3	2	none	0.0287	6	0.00478333	1
3	3	none	0.0278	5	0.00556	1
3	4	none	0.0229	5	0.00458	1
3	5	none	0.009	2	0.0045	1
3	6	none	0.013	3	0.00433333	1
3	7	none	0.0247	5	0.00494	1
3	8	none	0.0185	4	0.004625	1
3	9	none	0.0261	5	0.00522	1
3	10	none	0.0191	5	0.00382	1
3	11	none	0.0105	3	0.0035	1
3	12	none	0.0116	3	0.00386667	1
3	13	none	0.0278	5	0.00556	1
3	14	none	0.0206	4	0.00515	1
3	15	none	0.016	4	0.004	1
3	16	none	0.031	6	0.00516667	1
3	17	none	0.018	4	0.0045	1
4	1	awn_removal	0.018	5	0.0036	2
4	1	glume_removal	0.0247	4	0.006175	1
4	2	awn_removal	0.0186	5	0.0037	2
4	2	glume_removal	0.0175	3	0.00583333	1
4	3	awn_removal	0.0253	6	0.0042	2
4	3	glume_removal	0.0265	5	0.0053	1
4	4	awn_removal	0.0223	6	0.0037	2
4	4	glume_removal	0.0208	6	0.00346667	1
4	5	awn_removal	0.0138	4	0.0035	2
4	5	glume_removal	0.0208	5	0.00416	1
4	6	awn_removal	0.0237	6	0.004	2
4	6	glume_removal	0.0138	3	0.0046	1
4	7	awn_removal	0.011	3	0.0037	2
4	7	glume_removal	0.0108	2	0.0054	1
4	8	awn_removal	0.0167	4	0.0042	2
4	8	glume_removal	0	0	0	1
4	9	awn_removal	0.0122	4	0.0031	2
4	9	glume_removal	0.0234	5	0.00468	1
4	10	awn_removal	0.015	4	0.0038	2
4	10	glume_removal	0.0207	4	0.005175	1
4	11	awn_removal	0.0183	5	0.0037	2
4	11	glume_removal	0.0186	4	0.00465	1
4	12	glume_removal	0.0162	4	0.00405	1
4	13	glume_removal	0.0115	3	0.00383333	1
4	14	glume_removal	0.0268	5	0.00536	1
4	15	glume_removal	0.0192	4	0.0048	1
5	1	awn_removal	0.0267	6	0.0045	2
5	1	glume_removal	0.0431	8	0.0053875	1
5	2	awn_removal	0.0187	5	0.0037	2
5	2	glume_removal	0.0313	7	0.00447143	1
5	3	awn_removal	0.0189	5	0.0038	2
5	3	glume_removal	0.0351	7	0.00501429	1
5	4	awn_removal	0.0201	5	0.004	2
5	4	glume_removal	0.0106	3	0.00353333	1
5	5	awn_removal	0.0174	5	0.0035	2
5	5	glume_removal	0.0167	4	0.004175	1
5	6	awn_removal	0.0164	4	0.0041	2
5	6	glume_removal	0.0029	1	0.0029	1
5	7	awn_removal	0.0176	5	0.0035	2
5	7	glume_removal	0.0097	3	0.00323333	1
5	8	awn_removal	0.0176	5	0.0035	2
5	8	glume_removal	0.007	2	0.0035	1
5	9	awn_removal	0.0205	5	0.0041	2
5	9	glume_removal	0.0392	7	0.0056	1
5	10	awn_removal	0.0141	4	0.0035	2
5	10	glume_removal	0.0327	7	0.00467143	1
5	11	glume_removal	0.0324	6	0.0054	1
5	12	glume_removal	0	0	0	1
5	13	glume_removal	0.024	5	0.0048	1
5	14	glume_removal	0.0148	4	0.0037	1
5	15	glume_removal	0.0091	2	0.00455	1
5	16	glume_removal	0.0085	2	0.00425	1
5	17	glume_removal	0.0377	8	0.0047125	1
5	18	glume_removal	0.0327	7	0.00467143	1
5	19	glume_removal	0.0106	3	0.00353333	1
5	20	glume_removal	0.0067	2	0.00335	1
5	21	glume_removal	0	0	0	1
5	22	glume_removal	0.0226	5	0.00452	1
5	23	glume_removal	0.0181	4	0.004525	1
6	1	none	0.0239	5	0.0048	2
6	1	awn_removal	0.0183	3	0.0061	1
6	2	none	0.0168	4	0.0042	2
6	2	awn_removal	0.0055	1	0.0055	1
6	3	none	0.0168	4	0.0042	2
6	3	awn_removal	0.0097	4	0.002425	1
6	4	none	0.0267	6	0.0045	2
6	4	awn_removal	0.0117	3	0.0039	1
6	5	none	0.0167	4	0.0042	2
6	5	awn_removal	0.0274	6	0.00456667	1
6	6	awn_removal	0.0136	4	0.0034	1
6	7	awn_removal	0.0168	6	0.00336	1
6	8	awn_removal	0.0095	2	0.00475	1
6	9	awn_removal	0.0222	4	0.00555	1
6	10	awn_removal	0.0038	1	0.0038	1
6	11	awn_removal	0.004	1	0.004	1
6	12	awn_removal	0.0348	6	0.0058	1
6	13	awn_removal	0.011	2	0.0055	1
6	14	awn_removal	0	0	0	1
6	15	awn_removal	0.018	4	0.0045	1
6	16	awn_removal	0	0	0	1
6	17	awn_removal	0.02	5	0.004	1
6	18	awn_removal	0.0162	3	0.0054	1
6	19	awn_removal	0.016	3	0.00533333	1
6	20	awn_removal	0.0043	1	0.0043	1
6	21	awn_removal	0.0208	5	0.00416	1
6	22	awn_removal	0.0128	3	0.00426667	1
6	23	awn_removal	0.0028	1	0.0028	1
7	1	none	0.0152	4	0.0038	2
7	1	awn_removal	0.0249	7	0.00355714	1
7	2	none	0.0171	4	0.0043	2
7	2	awn_removal	0.0256	5	0.00512	1
7	3	none	0.0187	5	0.0037	2
7	3	awn_removal	0.027	5	0.0054	1
7	4	none	0.0159	4	0.004	2
7	4	awn_removal	0.0206	4	0.00515	1
7	5	none	0.0114	3	0.0038	2
7	5	awn_removal	0.0072	2	0.0036	1
7	6	none	0.0115	3	0.0038	2
7	6	awn_removal	0.0194	5	0.00388	1
7	7	awn_removal	0.0105	3	0.0035	1
7	8	awn_removal	0.0091	2	0.00455	1
7	9	awn_removal	0.025	5	0.005	1
7	10	awn_removal	0.0137	3	0.00456667	1
7	11	awn_removal	0	0	0	1
7	12	awn_removal	0.0113	3	0.00376667	1
7	13	awn_removal	0.0181	3	0.00603333	1
7	14	awn_removal	0.0207	4	0.005175	1
7	15	awn_removal	0.0208	4	0.0052	1
7	16	awn_removal	0.0078	4	0.0039	1
7	17	awn_removal	0.0122	3	0.00406667	1
7	18	awn_removal	0.0062	3	0.0031	1
7	19	awn_removal	0.0134	4	0.00446667	1
7	20	awn_removal	0.0038	1	0.0038	1
7	21	awn_removal	0	0	0	1
7	22	awn_removal	0.0221	4	0.005525	1
7	23	awn_removal	0.0154	3	0.00513333	1
7	24	awn_removal	0.0225	5	0.0045	1
7	25	awn_removal	0.0174	4	0.00435	1
8	1	none	0.0279	6	0.0047	2
8	1	none	0.0257	4	0.006425	1
8	2	none	0.0189	5	0.0038	2
8	2	none	0.0345	6	0.00575	1
8	3	none	0.0195	5	0.0039	2
8	3	none	0.0226	4	0.00565	1
8	4	none	0.0216	5	0.0043	2
8	4	none	0.008	2	0.004	1
8	5	none	0.015	4	0.0038	2
8	5	none	0.0092	2	0.0046	1
8	6	none	0.0221	5	0.0044	2
8	6	none	0.01	2	0.005	1
8	7	none	0.0123	3	0.0041	2
8	7	none	0	0	0	1
8	8	none	0.0112	3	0.0037	2
8	8	none	0	0	0	1
8	9	none	0.024	4	0.006	1
8	10	none	0.0052	1	0.0052	1
8	11	none	0.0049	1	0.0049	1
8	12	none	0	0	0	1
8	13	none	0	0	0	1
8	14	none	0.0049	1	0.0049	1
8	15	none	0.0242	4	0.00605	1
8	16	none	0	0	0	1
8	17	none	0	0	0	1
9	1	glume_removal	0.0139	4	0.003475	2
9	1	none	0.0175	3	0.00583333	1
9	2	glume_removal	0.0245	6	0.00408333	2
9	2	none	0.0104	4	0.0026	1
9	3	glume_removal	0.0195	6	0.00325	2
9	3	none	0.0203	4	0.005075	1
9	4	glume_removal	0.0106	3	0.00353333	2
9	4	none	0.0162	3	0.0054	1
9	5	glume_removal	0.016	4	0.004	2
9	5	none	0.0118	3	0.00393333	1
9	6	glume_removal	0.0205	5	0.0041	2
9	6	none	0.0163	4	0.004075	1
9	7	none	0.0191	4	0.004775	1
9	8	none	0.0082	2	0.0041	1
9	10	none	0	0	0	1
9	13	none	0.0165	4	0.004125	1
9	14	none	0.0157	4	0.003925	1
9	15	none	0.0115	3	0.00383333	1
9	16	none	0.0277	5	0.00554	1
9	17	none	0.0267	3	0.0089	1
9	18	none	0.02	4	0.005	1
10	1	glume_removal	0.0194	5	0.0039	2
10	2	glume_removal	0.0232	5	0.0046	2
10	3	glume_removal	0.0153	4	0.0038	2
10	4	glume_removal	0.0151	4	0.0038	2
11	1	awn_removal	0.0118	3	0.0039	2
11	2	awn_removal	0.0159	4	0.004	2
11	3	awn_removal	0.0217	5	0.0043	2
11	4	awn_removal	0.0183	5	0.0037	2
11	5	awn_removal	0.0022	1	0.0022	2
12	1	none	0.0181	4	0.0045	2
12	2	none	0.0212	5	0.0042	2
12	3	none	0.0192	4	0.0048	2
12	4	none	0.0261	6	0.0044	2
12	5	none	0.0204	5	0.0041	2
12	6	none	0.0259	6	0.0043	2
12	7	none	0.023	5	0.0046	2
12	8	none	0.016	4	0.004	2
12	9	none	0.016	4	0.004	2
12	10	none	0.0205	5	0.0041	2
14	1	awn_removal	0.0228	6	0.0038	2
14	2	awn_removal	0.0186	5	0.0037	2
14	3	awn_removal	0.0262	6	0.0044	2
14	4	awn_removal	0.0267	7	0.0038	2
14	5	awn_removal	0.0164	5	0.0033	2
14	6	awn_removal	0.0143	4	0.0036	2
14	7	awn_removal	0.0235	6	0.0039	2
17	1	glume_removal	0.0179	5	0.0036	2
17	2	glume_removal	0.0249	6	0.0042	2
17	3	glume_removal	0.0143	4	0.0036	2
17	4	glume_removal	0.018	5	0.0036	2
17	5	glume_removal	0.0182	5	0.0036	2
17	6	glume_removal	0.0053	2	0.0027	2
18	1	glume_removal	0.01	3	0.0033	2
18	2	glume_removal	0.0171	4	0.0043	2
18	3	glume_removal	0.0073	2	0.0037	2
19	1	awn_removal	0.015	4	0.0038	2
19	2	awn_removal	0.0204	5	0.0041	2
19	3	awn_removal	0.0169	5	0.0034	2
19	4	awn_removal	0.0139	4	0.0035	2
19	5	awn_removal	0.0155	4	0.0039	2
19	6	awn_removal	0.0183	5	0.0037	2
20	1	none	0.0173	4	0.004325	2
20	2	none	0.0177	4	0.004425	2
20	3	none	0.0274	6	0.00456667	2
20	4	none	0.019	5	0.0038	2
20	5	none	0.0216	5	0.00432	2
20	6	none	0.0259	6	0.00431667	2
20	14	glume_removal	0.0081	2	0.00405	1
20	15	glume_removal	0.0108	3	0.0036	1
20	16	glume_removal	0.0154	3	0.00513333	1
20	18	glume_removal	0.0207	5	0.00414	1
20	19	glume_removal	0.0146	4	0.00365	1
20	20	glume_removal	0.007	2	0.0035	1
20	21	glume_removal	0.0201	4	0.005025	1
20	22	glume_removal	0.0119	3	0.00396667	1
21	1	none	0.0263	6	0.00438333	2
21	1	awn_removal	0.0353	6	0.00588333	1
21	2	none	0.02	5	0.004	2
21	2	awn_removal	0.0336	6	0.0056	1
21	3	none	0.0201	5	0.00402	2
21	3	awn_removal	0.0164	3	0.00546667	1
21	4	none	0.0068	2	0.0034	2
21	4	awn_removal	0.0278	6	0.00463333	1
21	5	none	0.0244	6	0.00406667	2
21	5	awn_removal	0.0131	3	0.00436667	1
21	6	none	0.0152	4	0.0038	2
21	6	awn_removal	0	0	0	1
21	7	none	0.02	5	0.004	2
21	7	awn_removal	0.0226	4	0.00565	1
21	8	awn_removal	0.0165	3	0.0055	1
21	9	awn_removal	0.0162	3	0.0054	1
21	10	awn_removal	0.0076	2	0.0038	1
21	12	awn_removal	0.0168	4	0.0042	1
21	13	awn_removal	0.0069	2	0.00345	1
21	14	awn_removal	0.0226	4	0.00565	1
21	15	awn_removal	0.0152	3	0.00506667	1
21	16	awn_removal	0.0074	2	0.0037	1
21	17	awn_removal	0.015	4	0.00375	1
21	18	awn_removal	0.0143	3	0.00476667	1
21	19	awn_removal	0.0078	2	0.0039	1
21	20	awn_removal	0.0103	3	0.00343333	1
22	1	none	0.0111	4	0.002775	2
22	1	none	0.0321	5	0.00642	1
22	2	none	0.0193	6	0.00321667	2
22	2	none	0.0241	4	0.006025	1
22	3	none	0.014	5	0.0028	2
22	3	none	0.0157	3	0.00523333	1
22	4	none	0.0183	6	0.00305	2
22	4	none	0	0	0	1
22	5	none	0.0138	5	0.00276	2
22	5	none	0.0188	3	0.00626667	1
22	6	none	0.0115	4	0.002875	2
22	6	none	0.0094	2	0.0047	1
22	7	none	0.0023	1	0.0023	2
22	7	none	0	0	0	1
22	8	none	0.0101	3	0.00336667	1
22	9	none	0.0268	5	0.00536	1
22	10	none	0.0118	3	0.00393333	1
22	11	none	0	0	0	1
22	12	none	0.0191	4	0.004775	1
22	13	none	0.0036	1	0.0036	1
23	1	glume_removal	0.0178	5	0.00356	2
23	1	awn_removal	0.025	4	0.00625	1
23	2	glume_removal	0.0182	5	0.00364	2
23	2	awn_removal	0.0167	3	0.00556667	1
23	3	glume_removal	0.0176	4	0.0044	2
23	3	awn_removal	0.0227	4	0.005675	1
23	4	glume_removal	0.0187	5	0.00374	2
23	4	awn_removal	0.0168	3	0.0056	1
23	5	glume_removal	0.0221	6	0.00368333	2
23	5	awn_removal	0.0138	3	0.0046	1
23	6	glume_removal	0.0117	4	0.002925	2
23	6	awn_removal	0.0076	2	0.0038	1
23	7	awn_removal	0	0	0	1
23	8	awn_removal	0.0151	4	0.003775	1
23	9	awn_removal	0.0168	3	0.0056	1
23	10	awn_removal	0.0152	3	0.00506667	1
23	11	awn_removal	0.0182	3	0.00606667	1
23	13	awn_removal	0.0086	2	0.0043	1
23	14	awn_removal	0.013	3	0.00433333	1
23	15	awn_removal	0.013	3	0.00433333	1
23	16	awn_removal	0.0286	5	0.00572	1
23	17	awn_removal	0.015	3	0.005	1
23	18	awn_removal	0.0101	2	0.00505	1
23	19	awn_removal	0.017	4	0.00425	1
23	20	awn_removal	0.0171	3	0.0057	1
23	21	awn_removal	0.0104	2	0.0052	1
24	1	none	0.0249	4	0.006225	1
24	2	none	0.0176	3	0.00586667	1
24	3	none	0.0179	3	0.00596667	1
24	4	none	0.0138	3	0.0046	1
24	5	none	0	0	0	1
24	6	none	0.0224	4	0.0056	1
24	7	none	0.009	2	0.0045	1
24	8	none	0.0237	4	0.005925	1
24	9	none	0.0169	3	0.00563333	1
24	10	none	0.0106	2	0.0053	1
24	11	none	0.0235	4	0.005875	1
24	12	none	0.0205	4	0.005125	1
24	13	none	0.0053	1	0.0053	1
25	1	glume_removal	0.0181	5	0.00362	2
25	1	awn_removal	0.0434	7	0.0062	1
25	2	glume_removal	0.0291	7	0.00415714	2
25	2	awn_removal	0.0163	3	0.00543333	1
25	3	glume_removal	0.0089	3	0.00296667	2
25	3	awn_removal	0.0161	3	0.00536667	1
25	4	glume_removal	0.0155	4	0.003875	2
25	4	awn_removal	0.0039	1	0.0039	1
25	5	glume_removal	0.0194	5	0.00388	2
25	5	awn_removal	0.0127	3	0.00423333	1
25	6	awn_removal	0.0156	3	0.0052	1
25	7	awn_removal	0.0165	3	0.0055	1
25	8	awn_removal	0.0105	2	0.00525	1
25	9	awn_removal	0	0	0	1
25	10	awn_removal	0.0187	3	0.00623333	1
25	11	awn_removal	0.0105	2	0.00525	1
25	12	awn_removal	0.0102	2	0.0051	1
25	13	awn_removal	0.0134	3	0.00446667	1
25	14	awn_removal	0.0123	3	0.0041	1
25	15	awn_removal	0.0034	1	0.0034	1
25	16	awn_removal	0.0178	3	0.00593333	1
25	17	awn_removal	0.0138	3	0.0046	1
25	18	awn_removal	0.0137	3	0.00456667	1
25	19	awn_removal	0.0084	2	0.0042	1
26	1	glume_removal	0.0153	4	0.003825	2
26	1	glume_removal	0.0241	4	0.006025	1
26	2	glume_removal	0.0166	4	0.00415	2
26	2	glume_removal	0.017	3	0.00566667	1
26	3	glume_removal	0.0148	4	0.0037	2
26	3	glume_removal	0.0212	4	0.0053	1
26	4	glume_removal	0.0108	3	0.0036	2
26	4	glume_removal	0.0153	4	0.003825	1
26	5	glume_removal	0.0036	1	0.0036	2
26	5	glume_removal	0	0	0	1
26	6	glume_removal	0.014	4	0.0035	2
26	6	glume_removal	0	0	0	1
26	7	glume_removal	0.0162	4	0.00405	2
26	7	glume_removal	0.0048	1	0.0048	1
26	8	glume_removal	0.0167	4	0.004175	2
26	8	glume_removal	0.0206	4	0.00515	1
26	9	glume_removal	0.0142	3	0.00473333	1
26	10	glume_removal	0.0095	2	0.00475	1
26	12	glume_removal	0.0142	3	0.00473333	1
27	1	awn_removal	0.0114	3	0.0038	2
27	1	awn_removal	0.0085	2	0.00425	1
27	2	awn_removal	0.0189	5	0.00378	2
27	2	awn_removal	0.0166	3	0.00553333	1
27	3	awn_removal	0.0135	4	0.003375	2
27	3	awn_removal	0.0157	3	0.00523333	1
27	4	awn_removal	0.0142	4	0.00355	2
27	4	awn_removal	0.0164	4	0.0041	1
27	5	awn_removal	0.02	5	0.004	2
27	5	awn_removal	0.0089	2	0.00445	1
27	6	awn_removal	0.0101	3	0.00336667	2
27	6	awn_removal	0	0	0	1
27	7	awn_removal	0.0111	3	0.0037	2
27	7	awn_removal	0.0217	4	0.005425	1
27	8	awn_removal	0.0153	4	0.003825	2
27	8	awn_removal	0.0102	2	0.0051	1
27	9	awn_removal	0.0132	4	0.0033	2
27	9	awn_removal	0.0098	2	0.0049	1
27	10	awn_removal	0	0	0	1
27	11	awn_removal	0.0079	2	0.00395	1
27	12	awn_removal	0.0221	4	0.005525	1
28	1	none	0.0371	6	0.00618333	1
28	2	none	0.0216	4	0.0054	1
28	3	none	0.0203	4	0.005075	1
28	4	none	0.0213	5	0.00426	1
28	5	none	0.0229	4	0.005725	1
28	6	none	0.0045	1	0.0045	1
28	7	none	0	0	0	1
28	8	none	0.0349	6	0.00581667	1
28	9	none	0.0136	3	0.00453333	1
29	1	glume_removal	0.0098	4	0.00245	2
29	1	glume_removal	0.0274	5	0.00548	1
29	2	glume_removal	0.0066	3	0.0022	2
29	2	glume_removal	0.025	5	0.005	1
29	3	glume_removal	0.01	4	0.0025	2
29	3	glume_removal	0.0337	7	0.00481429	1
29	4	glume_removal	0.0078	4	0.00195	2
29	4	glume_removal	0.0217	5	0.00434	1
29	5	glume_removal	0.0067	3	0.00223333	2
29	5	glume_removal	0.0113	3	0.00376667	1
29	6	glume_removal	0.0102	4	0.00255	2
29	6	glume_removal	0	0	0	1
29	7	glume_removal	0.0073	2	0.00365	1
29	8	glume_removal	0	0	0	1
29	9	glume_removal	0.0274	6	0.00456667	1
29	10	glume_removal	0.0364	7	0.0052	1
29	11	glume_removal	0.025	5	0.005	1
29	12	glume_removal	0.0281	6	0.00468333	1
29	13	glume_removal	0.0077	2	0.00385	1
29	14	glume_removal	0.0261	5	0.00522	1
29	15	glume_removal	0.0135	3	0.0045	1
29	16	glume_removal	0.0185	4	0.004625	1
30	1	none	0.0169	4	0.004225	2
30	1	awn_removal	0.0281	4	0.007025	1
30	2	none	0.0086	2	0.0043	2
30	2	awn_removal	0.0199	4	0.004975	1
30	3	none	0.0149	4	0.003725	2
30	3	awn_removal	0.0177	3	0.0059	1
30	4	none	0.0107	3	0.00356667	2
30	4	awn_removal	0.0118	2	0.0059	1
30	5	none	0.0107	3	0.00356667	2
30	5	awn_removal	0	0	0	1
30	6	none	0.0115	3	0.00383333	2
30	7	none	0.0155	4	0.003875	2
30	8	none	0.0138	4	0.00345	2
31	1	glume_removal	0.0141	5	0.00282	2
31	1	awn_removal	0.0343	6	0.00571667	1
31	2	glume_removal	0.0115	4	0.002875	2
31	2	awn_removal	0.0248	5	0.00496	1
31	3	glume_removal	0.0203	6	0.00338333	2
31	3	awn_removal	0.0139	4	0.003475	1
31	4	glume_removal	0.0177	6	0.00295	2
31	4	awn_removal	0.0197	4	0.004925	1
31	5	glume_removal	0.0103	4	0.002575	2
31	5	awn_removal	0.0262	5	0.00524	1
31	6	glume_removal	0.0117	4	0.002925	2
31	7	glume_removal	0.007	3	0.00233333	2
32	1	awn_removal	0.0126	4	0.00315	2
32	1	glume_removal	0.0336	6	0.0056	1
32	2	awn_removal	0.0168	5	0.00336	2
32	2	glume_removal	0.0176	3	0.00586667	1
32	3	awn_removal	0.0115	4	0.002875	2
32	3	glume_removal	0.0112	2	0.0056	1
32	4	awn_removal	0.0089	3	0.00296667	2
32	4	glume_removal	0.0216	4	0.0054	1
32	5	awn_removal	0.0151	5	0.00302	2
32	5	glume_removal	0.0074	2	0.0037	1
32	6	awn_removal	0.0143	5	0.00286	2
32	6	glume_removal	0.0263	6	0.00438333	1
32	7	glume_removal	0.0282	6	0.0047	1
32	8	glume_removal	0	0	0	1
32	9	glume_removal	0.0138	3	0.0046	1
32	10	glume_removal	0	0	0	1
32	11	glume_removal	0.0265	5	0.0053	1
32	12	glume_removal	0.0103	2	0.00515	1
32	13	glume_removal	0.0028	1	0.0028	1
32	14	glume_removal	0.0283	5	0.00566	1
32	15	glume_removal	0.0218	4	0.00545	1
32	16	glume_removal	0.0218	4	0.00545	1
32	17	glume_removal	0.0096	2	0.0048	1
32	18	glume_removal	0.0204	5	0.00408	1
32	19	glume_removal	0.0262	6	0.00436667	1
32	20	glume_removal	0.004	1	0.004	1
32	21	glume_removal	0.0174	4	0.00435	1
32	22	glume_removal	0	0	0	1
32	23	glume_removal	0.0238	4	0.00595	1
32	24	glume_removal	0.0163	3	0.00543333	1
32	25	glume_removal	0.012	3	0.004	1
32	26	glume_removal	0.0132	3	0.0044	1
32	27	glume_removal	0	0	0	1
32	28	glume_removal	0	0	0	1
32	29	glume_removal	0.0176	4	0.0044	1
33	1	none	0.0148	5	0.00296	2
33	1	none	0.0183	3	0.0061	1
33	2	none	0.0108	4	0.0027	2
33	2	none	0.011	2	0.0055	1
33	3	none	0.0097	4	0.002425	2
33	3	none	0.0218	4	0.00545	1
33	4	none	0.0111	5	0.00222	2
33	4	none	0.0056	1	0.0056	1
33	5	none	0.0074	3	0.00246667	2
33	5	none	0.0185	5	0.0037	1
33	6	none	0.005	2	0.0025	2
33	6	none	0.0229	5	0.00458	1
33	7	none	0.0066	3	0.0022	2
33	7	none	0	0	0	1
33	8	none	0	0	0	1
33	9	none	0.0145	3	0.00483333	1
33	10	none	0.0045	1	0.0045	1
33	11	none	0.0076	2	0.0038	1
33	12	none	0.0235	4	0.005875	1
33	13	none	0.0215	4	0.005375	1
33	14	none	0.0059	1	0.0059	1
33	16	none	0.0163	4	0.004075	1
33	17	none	0.0132	3	0.0044	1
33	18	none	0	0	0	1
33	19	none	0	0	0	1
33	20	none	0.0215	4	0.005375	1
33	21	none	0.0165	3	0.0055	1
33	22	none	0.0218	5	0.00436	1
33	23	none	0.013	3	0.00433333	1
33	24	none	0.0035	1	0.0035	1
33	25	none	0	0	0	1
33	26	none	0	0	0	1
34	1	none	0.0103	4	0.002575	2
34	1	awn_removal	0.029	5	0.0058	1
34	2	none	0.0203	7	0.0029	2
34	2	awn_removal	0.0158	3	0.00526667	1
34	3	none	0.0114	4	0.00285	2
34	3	awn_removal	0.0048	1	0.0048	1
34	4	awn_removal	0.0082	2	0.0041	1
34	5	awn_removal	0.0155	3	0.00516667	1
34	6	awn_removal	0	0	0	1
34	7	awn_removal	0.0173	3	0.00576667	1
34	8	awn_removal	0.008	2	0.004	1
34	9	awn_removal	0.024	4	0.006	1
34	10	awn_removal	0.0166	3	0.00553333	1
34	11	awn_removal	0.0085	2	0.00425	1
34	12	awn_removal	0.0025	1	0.0025	1
34	13	awn_removal	0	0	0	1
35	1	awn_removal	0.0306	6	0.0051	1
35	2	awn_removal	0.0195	4	0.004875	1
35	3	awn_removal	0.0281	6	0.00468333	1
35	4	awn_removal	0.0233	5	0.00466	1
35	5	awn_removal	0.0307	6	0.00511667	1
35	6	awn_removal	0.0227	5	0.00454	1
35	7	awn_removal	0.0084	2	0.0042	1
35	8	awn_removal	0.0343	7	0.0049	1
35	9	awn_removal	0	0	0	1
36	1	none	0.0368	6	0.00613333	1
36	2	none	0.0232	4	0.0058	1
36	3	none	0.0304	5	0.00608	1
36	4	none	0.0237	5	0.00474	1
36	5	none	0.0292	5	0.00584	1
36	6	none	0.0168	3	0.0056	1
36	7	none	0.0345	6	0.00575	1
36	8	none	0.005	1	0.005	1
36	9	none	0.0288	5	0.00576	1
36	10	none	0.0229	4	0.005725	1
36	11	none	0.027	5	0.0054	1
36	12	none	0.027	5	0.0054	1
36	13	none	0.0156	3	0.0052	1
36	14	none	0.0148	3	0.00493333	1
36	15	none	0.003	1	0.003	1
36	16	none	0.0035	1	0.0035	1
37	1	awn_removal	0.0162	4	0.00405	2
37	1	glume_removal	0.0176	3	0.00586667	1
37	2	awn_removal	0.0205	5	0.0041	2
37	2	glume_removal	0.0216	4	0.0054	1
37	3	awn_removal	0.0279	6	0.00465	2
37	3	glume_removal	0.0231	4	0.005775	1
37	4	awn_removal	0.0195	5	0.0039	2
37	4	glume_removal	0.0218	4	0.00545	1
37	5	awn_removal	0.0147	4	0.003675	2
37	5	glume_removal	0.0153	4	0.003825	1
37	6	awn_removal	0.0186	5	0.00372	2
37	6	glume_removal	0.0166	5	0.00332	1
37	7	awn_removal	0.0144	4	0.0036	2
37	7	glume_removal	0.0074	2	0.0037	1
37	8	awn_removal	0.0241	6	0.00401667	2
37	8	glume_removal	0.0218	4	0.00545	1
37	9	awn_removal	0.015	4	0.00375	2
37	9	glume_removal	0.0177	3	0.0059	1
37	10	glume_removal	0.0113	2	0.00565	1
37	11	glume_removal	0.0171	3	0.0057	1
37	12	glume_removal	0.0167	3	0.00556667	1
37	13	glume_removal	0.0157	4	0.003925	1
37	14	glume_removal	0.0285	5	0.0057	1
37	15	glume_removal	0.0107	2	0.00535	1
37	16	glume_removal	0.0154	3	0.00513333	1
37	17	glume_removal	0.0066	1	0.0066	1
37	18	glume_removal	0.0226	4	0.00565	1
37	19	glume_removal	0.0166	3	0.00553333	1
37	20	glume_removal	0.0079	2	0.00395	1
37	21	glume_removal	0.0151	4	0.003775	1
37	22	glume_removal	0.0059	2	0.00295	1
37	23	glume_removal	0.0048	1	0.0048	1
38	1	glume_removal	0.0235	5	0.0047	2
38	2	glume_removal	0.0117	3	0.0039	2
38	3	glume_removal	0.0207	5	0.00414	2
38	4	glume_removal	0.0205	5	0.0041	2
38	5	glume_removal	0.014	4	0.0035	2
38	6	glume_removal	0.0164	4	0.0041	2
38	7	glume_removal	0.0105	3	0.0035	2
38	8	glume_removal	0.0218	5	0.00436	1
40	1	glume_removal	0.0142	4	0.00355	2
40	2	glume_removal	0.0219	6	0.00365	2
40	3	glume_removal	0.0137	4	0.003425	2
40	4	glume_removal	0.0162	5	0.00324	2
40	5	glume_removal	0.003	1	0.003	2
40	6	glume_removal	0.022	6	0.00366667	2
41	1	none	0.0242	6	0.00403333	2
41	2	none	0.0185	5	0.0037	2
41	3	none	0.0171	5	0.00342	2
41	4	none	0.0185	5	0.0037	2
41	5	none	0.0141	4	0.003525	2
41	6	none	0.01	3	0.00333333	2
41	7	none	0.0201	5	0.00402	2
41	8	none	0.0168	5	0.00336	2
41	9	none	0.0142	4	0.00355	2
41	10	none	0.0164	4	0.0041	2
41	11	none	0.0132	4	0.0033	2
42	5	glume_removal	0.0081	3	0.0027	1
42	8	glume_removal	0.0036	1	0.0036	1
42	22	glume_removal	0.0044	1	0.0044	1
43	1	awn_removal	0.0205	6	0.00341667	2
43	2	awn_removal	0.0159	5	0.00318	2
43	2	awn_removal	0.0116	2	0.0058	1
43	3	awn_removal	0.0124	4	0.0031	2
43	4	awn_removal	0.0075	3	0.0025	2
43	5	awn_removal	0.0106	4	0.00265	2
43	6	awn_removal	0.0143	5	0.00286	2
43	6	awn_removal	0.0118	3	0.00393333	1
43	7	awn_removal	0.0189	6	0.00315	2
43	9	awn_removal	0.0045	1	0.0045	1
43	10	awn_removal	0.0057	1	0.0057	1
43	11	awn_removal	0.0079	2	0.00395	1
43	14	awn_removal	0.0287	5	0.00574	1
43	16	awn_removal	0.0155	3	0.00516667	1
43	17	awn_removal	0.0126	3	0.0042	1
43	19	awn_removal	0.0136	3	0.00453333	1
43	21	awn_removal	0.0198	5	0.00396	1
43	23	awn_removal	0.0195	5	0.0039	1
43	28	awn_removal	0.0164	3	0.00546667	1
43	29	awn_removal	0.0114	2	0.0057	1
43	31	awn_removal	0.0085	2	0.00425	1
43	33	awn_removal	0.0087	2	0.00435	1
43	35	awn_removal	0.0072	2	0.0036	1
43	37	awn_removal	0.0115	3	0.00383333	1
44	1	none	0.0169	5	0.00338	2
44	2	none	0.0145	5	0.0029	2
44	3	none	0.0118	4	0.00295	2
44	4	none	0.0135	5	0.0027	2
44	5	none	0.008	4	0.002	2
44	6	none	0.0126	4	0.00315	2
44	7	none	0.0108	4	0.0027	2
45	1	awn_removal	0.0196	5	0.00392	2
45	2	awn_removal	0.0204	5	0.00408	2
45	3	awn_removal	0.028	7	0.004	2
45	4	awn_removal	0.0163	4	0.004075	2
45	5	awn_removal	0.0171	5	0.00342	2
45	6	awn_removal	0.0174	5	0.00348	2
45	7	awn_removal	0.0229	6	0.00381667	2
45	8	awn_removal	0.0179	5	0.00358	2
45	9	awn_removal	0.0178	5	0.00356	2
45	10	awn_removal	0.0082	3	0.00273333	2
47	1	glume_removal	0.0099	3	0.0033	2
47	1	glume_removal	0.0187	3	0.00623333	1
47	2	glume_removal	0.0103	3	0.00343333	2
47	2	glume_removal	0.0229	4	0.005725	1
47	3	glume_removal	0.0179	5	0.00358	2
47	3	glume_removal	0.0182	3	0.00606667	1
47	4	glume_removal	0.0092	4	0.0023	2
47	4	glume_removal	0.0153	4	0.003825	1
47	5	glume_removal	0.0081	3	0.0027	2
47	5	glume_removal	0.0158	4	0.00395	1
47	6	glume_removal	0.0176	6	0.00293333	2
47	6	glume_removal	0.0202	4	0.00505	1
47	7	glume_removal	0.0087	3	0.0029	2
47	7	glume_removal	0.0254	4	0.00635	1
47	8	glume_removal	0.0175	3	0.00583333	1
47	9	glume_removal	0.0056	1	0.0056	1
47	10	glume_removal	0.0232	5	0.00464	1
47	11	glume_removal	0.0105	3	0.0035	1
47	12	glume_removal	0.0237	4	0.005925	1
47	13	glume_removal	0.0204	4	0.0051	1
47	14	glume_removal	0.0212	4	0.0053	1
47	15	glume_removal	0.008	2	0.004	1
47	16	glume_removal	0.0097	3	0.00323333	1
47	17	glume_removal	0.0071	2	0.00355	1
47	18	glume_removal	0.0226	4	0.00565	1
47	19	glume_removal	0.0194	4	0.00485	1
47	20	glume_removal	0.0035	1	0.0035	1
48	1	awn_removal	0.0214	6	0.00356667	2
48	1	awn_removal	0.0238	4	0.00595	1
48	2	awn_removal	0.0214	6	0.00356667	2
48	2	awn_removal	0.0122	2	0.0061	1
48	3	awn_removal	0.0308	8	0.00385	2
48	3	awn_removal	0.0291	5	0.00582	1
48	4	awn_removal	0.0187	6	0.00311667	2
48	4	awn_removal	0.0117	2	0.00585	1
48	5	awn_removal	0.0253	7	0.00361429	2
48	5	awn_removal	0.018	4	0.0045	1
48	6	awn_removal	0.0185	6	0.00308333	2
48	6	awn_removal	0	0	0	1
48	7	awn_removal	0.01	3	0.00333333	2
48	7	awn_removal	0	0	0	1
48	8	awn_removal	0.0182	5	0.00364	2
48	8	awn_removal	0.0188	4	0.0047	1
48	9	awn_removal	0.0167	4	0.004175	1
48	10	awn_removal	0	0	0	1
48	11	awn_removal	0	0	0	1
48	12	awn_removal	0.0158	3	0.00526667	1
48	13	awn_removal	0	0	0	1
48	14	awn_removal	0.0288	5	0.00576	1
48	15	awn_removal	0.0268	5	0.00536	1
48	16	awn_removal	0.0171	3	0.0057	1
48	17	awn_removal	0.0055	1	0.0055	1
48	18	awn_removal	0.0191	5	0.00382	1
48	19	awn_removal	0.0108	3	0.0036	1
48	20	awn_removal	0.0244	4	0.0061	1
48	21	awn_removal	0.0115	2	0.00575	1
48	22	awn_removal	0.0226	4	0.00565	1
48	23	awn_removal	0.0339	8	0.0042375	1
48	24	awn_removal	0.017	3	0.00566667	1
48	25	awn_removal	0.0109	2	0.00545	1
48	26	awn_removal	0.0161	3	0.00536667	1
49	1	awn_removal	0.0207	5	0.00414	2
49	1	none	0.0323	6	0.00538333	1
49	2	awn_removal	0.0198	5	0.00396	2
49	2	none	0.0304	6	0.00506667	1
49	3	awn_removal	0.0218	5	0.00436	2
49	3	none	0.0245	5	0.0049	1
49	4	awn_removal	0.0161	4	0.004025	2
49	4	none	0.0138	4	0.00345	1
49	5	awn_removal	0.0151	4	0.003775	2
49	5	none	0.0183	4	0.004575	1
49	6	awn_removal	0.021	5	0.0042	2
49	6	none	0.006	2	0.003	1
49	7	none	0.0183	4	0.004575	1
49	8	none	0.0028	1	0.0028	1
49	9	none	0.0322	6	0.00536667	1
49	10	none	0.0259	6	0.00431667	1
49	11	none	0.0057	2	0.00285	1
49	12	none	0.0029	1	0.0029	1
49	13	none	0.0058	2	0.0029	1
49	14	none	0.0403	8	0.0050375	1
49	15	none	0.0027	1	0.0027	1
50	1	awn_removal	0.0159	4	0.003975	2
50	1	none	0.0461	7	0.00658571	1
50	2	awn_removal	0.0215	5	0.0043	2
50	2	none	0.0192	3	0.0064	1
50	3	awn_removal	0.0118	3	0.00393333	2
50	3	none	0.0131	2	0.00655	1
50	4	awn_removal	0.0081	2	0.00405	2
50	4	none	0.0133	3	0.00443333	1
50	5	awn_removal	0.0139	4	0.003475	2
50	5	none	0.0129	3	0.0043	1
50	6	awn_removal	0.0093	3	0.0031	2
50	6	none	0.0041	1	0.0041	1
50	7	awn_removal	0.02	5	0.004	2
50	7	none	0.0118	2	0.0059	1
50	8	awn_removal	0.0165	4	0.004125	2
50	8	none	0.0257	4	0.006425	1
50	9	none	0.0187	3	0.00623333	1
50	10	none	0.0155	3	0.00516667	1
50	11	none	0.0135	3	0.0045	1
50	12	none	0.0179	3	0.00596667	1
50	13	none	0.0104	2	0.0052	1
50	14	none	0.0176	3	0.00586667	1
50	15	none	0.0087	2	0.00435	1
51	1	none	0.0267	6	0.00445	2
51	1	awn_removal	0.0167	3	0.00556667	1
51	2	none	0.0211	5	0.00422	2
51	2	awn_removal	0.022	4	0.0055	1
51	3	none	0.0155	4	0.003875	2
51	3	awn_removal	0.0212	4	0.0053	1
51	4	none	0.0104	3	0.00346667	2
51	4	awn_removal	0.0104	2	0.0052	1
51	5	none	0.0149	4	0.003725	2
51	5	awn_removal	0.0081	2	0.00405	1
51	6	none	0.0144	4	0.0036	2
51	6	awn_removal	0.0257	6	0.00428333	1
51	7	none	0.017	4	0.00425	2
51	7	awn_removal	0.0128	3	0.00426667	1
51	8	none	0.0201	5	0.00402	2
51	8	awn_removal	0.0111	3	0.0037	1
51	9	awn_removal	0.0081	2	0.00405	1
51	10	awn_removal	0.0158	3	0.00526667	1
51	11	awn_removal	0.0234	4	0.00585	1
51	12	awn_removal	0.0155	3	0.00516667	1
51	13	awn_removal	0.0043	1	0.0043	1
51	14	awn_removal	0	0	0	1
51	15	awn_removal	0.0171	4	0.004275	1
51	16	awn_removal	0.0132	3	0.0044	1
51	17	awn_removal	0.0233	4	0.005825	1
51	18	awn_removal	0	0	0	1
51	19	awn_removal	0	0	0	1
51	20	awn_removal	0.0133	3	0.00443333	1
52	1	glume_removal	0.0179	5	0.00358	2
52	1	awn_removal	0.0244	4	0.0061	1
52	2	glume_removal	0.011	3	0.00366667	2
52	2	awn_removal	0.03	5	0.006	1
52	3	glume_removal	0.021	5	0.0042	2
52	3	awn_removal	0.0062	1	0.0062	1
52	4	glume_removal	0.0096	3	0.0032	2
52	4	awn_removal	0.0123	3	0.0041	1
52	5	glume_removal	0.0137	4	0.003425	2
52	5	awn_removal	0.0226	5	0.00452	1
52	6	awn_removal	0.0147	4	0.003675	1
52	7	awn_removal	0.0117	2	0.00585	1
52	8	awn_removal	0.0241	4	0.006025	1
52	9	awn_removal	0.0158	3	0.00526667	1
52	10	awn_removal	0.0061	1	0.0061	1
52	11	awn_removal	0.0127	3	0.00423333	1
52	12	awn_removal	0	0	0	1
52	13	awn_removal	0.0122	3	0.00406667	1
52	14	awn_removal	0	0	0	1
52	15	awn_removal	0.0173	3	0.00576667	1
52	16	awn_removal	0.0049	1	0.0049	1
52	17	awn_removal	0	0	0	1
52	18	awn_removal	0.009	2	0.0045	1
53	1	glume_removal	0.0227	4	0.005675	1
53	2	glume_removal	0.0171	3	0.0057	1
53	3	glume_removal	0.0163	3	0.00543333	1
53	4	glume_removal	0.0092	2	0.0046	1
53	5	glume_removal	0.032	7	0.00457143	1
53	6	glume_removal	0.0202	4	0.00505	1
53	7	glume_removal	0	0	0	1
53	8	glume_removal	0	0	0	1
53	9	glume_removal	0.0115	2	0.00575	1
53	10	glume_removal	0.0039	1	0.0039	1
53	11	glume_removal	0	0	0	1
53	12	glume_removal	0.0091	2	0.00455	1
53	13	glume_removal	0.0087	2	0.00435	1
53	14	glume_removal	0.0246	4	0.00615	1
53	15	glume_removal	0.0046	1	0.0046	1
53	16	glume_removal	0.0105	2	0.00525	1
53	17	glume_removal	0	0	0	1
53	18	glume_removal	0.0268	6	0.00446667	1
53	19	glume_removal	0.0189	4	0.004725	1
53	20	glume_removal	0	0	0	1
53	21	glume_removal	0.0297	5	0.00594	1
53	22	glume_removal	0.0094	2	0.0047	1
53	23	glume_removal	0	0	0	1
53	24	glume_removal	0.0153	3	0.0051	1
53	25	glume_removal	0.0044	1	0.0044	1
54	1	glume_removal	0.0152	4	0.0038	2
54	1	none	0.0326	5	0.00652	1
54	2	glume_removal	0.0132	4	0.0033	2
54	2	none	0.0308	5	0.00616	1
54	3	glume_removal	0.0135	4	0.003375	2
54	3	none	0.0189	3	0.0063	1
54	4	glume_removal	0.0209	5	0.00418	2
54	4	none	0	0	0	1
54	5	glume_removal	0.0145	4	0.003625	2
54	5	none	0.0123	3	0.0041	1
54	6	glume_removal	0.0159	4	0.003975	2
54	6	none	0.0122	2	0.0061	1
54	7	glume_removal	0.0101	3	0.00336667	2
54	7	none	0.0101	2	0.00505	1
54	8	glume_removal	0.0102	3	0.0034	2
54	8	none	0.0313	5	0.00626	1
54	9	glume_removal	0.0089	3	0.00296667	2
54	9	none	0.0232	4	0.0058	1
54	10	glume_removal	0.0183	5	0.00366	2
54	10	none	0.0285	5	0.0057	1
54	11	none	0.0198	3	0.0066	1
54	12	none	0.0167	3	0.00556667	1
54	13	none	0.0105	2	0.00525	1
55	1	awn_removal	0.0186	5	0.00372	2
55	1	awn_removal	0.0385	6	0.00641667	1
55	2	awn_removal	0.0256	6	0.00426667	2
55	2	awn_removal	0.0183	3	0.0061	1
55	3	awn_removal	0.0113	3	0.00376667	2
55	3	awn_removal	0.0301	5	0.00602	1
55	4	awn_removal	0.0063	2	0.00315	2
55	4	awn_removal	0.018	3	0.006	1
55	5	awn_removal	0.0096	3	0.0032	2
55	5	awn_removal	0.012	3	0.004	1
55	6	awn_removal	0.0183	5	0.00366	2
55	6	awn_removal	0.0103	2	0.00515	1
55	7	awn_removal	0.02	5	0.004	2
55	7	awn_removal	0.0185	3	0.00616667	1
55	8	awn_removal	0.0111	3	0.0037	2
55	8	awn_removal	0.0114	2	0.0057	1
55	9	awn_removal	0.0129	4	0.003225	2
55	9	awn_removal	0.0171	3	0.0057	1
55	10	awn_removal	0.0161	5	0.00322	2
55	10	awn_removal	0.0178	3	0.00593333	1
55	11	awn_removal	0.0176	3	0.00586667	1
55	12	awn_removal	0.0137	3	0.00456667	1
55	13	awn_removal	0	0	0	1
55	14	awn_removal	0.0158	3	0.00526667	1
55	15	awn_removal	0.0128	2	0.0064	1
55	16	awn_removal	0.012	2	0.006	1
55	17	awn_removal	0.0236	4	0.0059	1
55	18	awn_removal	0.0087	2	0.00435	1
56	1	awn_removal	0.0167	4	0.004175	2
56	1	glume_removal	0.0198	3	0.0066	1
56	2	awn_removal	0.0202	5	0.00404	2
56	2	glume_removal	0.0177	3	0.0059	1
56	3	awn_removal	0.0261	6	0.00435	2
56	3	glume_removal	0.0258	5	0.00516	1
56	4	awn_removal	0.021	5	0.0042	2
56	4	glume_removal	0.0182	4	0.00455	1
56	5	awn_removal	0.0173	4	0.004325	2
56	5	glume_removal	0.005	1	0.005	1
56	6	awn_removal	0.0105	3	0.0035	2
56	6	glume_removal	0.0056	1	0.0056	1
56	7	glume_removal	0	0	0	1
56	8	glume_removal	0.0271	5	0.00542	1
56	9	glume_removal	0.0224	4	0.0056	1
56	10	glume_removal	0.0114	2	0.0057	1
56	11	glume_removal	0.0081	2	0.00405	1
56	12	glume_removal	0.0106	2	0.0053	1
56	13	glume_removal	0.0169	3	0.00563333	1
56	14	glume_removal	0.0154	3	0.00513333	1
56	15	glume_removal	0.0096	2	0.0048	1
56	16	glume_removal	0.008	2	0.004	1
56	17	glume_removal	0	0	0	1
57	1	none	0.0235	5	0.0047	2
57	1	awn_removal	0.0197	3	0.00656667	1
57	2	none	0.0153	4	0.003825	2
57	2	awn_removal	0.0315	5	0.0063	1
57	3	none	0.0161	4	0.004025	2
57	3	awn_removal	0.0258	4	0.00645	1
57	4	none	0.0197	5	0.00394	2
57	4	awn_removal	0.0043	1	0.0043	1
57	5	none	0.0161	4	0.004025	2
57	5	awn_removal	0.0189	3	0.0063	1
57	6	none	0.0227	5	0.00454	2
57	6	awn_removal	0	0	0	1
57	7	none	0.021	5	0.0042	2
57	7	awn_removal	0.0369	6	0.00615	1
57	8	awn_removal	0.023	4	0.00575	1
57	9	awn_removal	0.0184	3	0.00613333	1
57	10	awn_removal	0	0	0	1
57	11	awn_removal	0.0182	3	0.00606667	1
57	12	awn_removal	0.0179	3	0.00596667	1
57	13	awn_removal	0.0183	3	0.0061	1
57	14	awn_removal	0	0	0	1
58	1	none	0.0427	6	0.00711667	1
58	2	none	0.0206	3	0.00686667	1
58	3	none	0.0336	5	0.00672	1
58	4	none	0.0264	4	0.0066	1
58	5	none	0.0108	2	0.0054	1
58	6	none	0.0258	4	0.00645	1
58	7	none	0.0238	4	0.00595	1
58	8	none	0.0241	4	0.006025	1
58	9	none	0.0394	6	0.00656667	1
58	10	none	0.0184	3	0.00613333	1
58	11	none	0	0	0	1
59	1	glume_removal	0.011	3	0.00366667	2
59	1	glume_removal	0.0315	5	0.0063	1
59	2	glume_removal	0.0151	4	0.003775	2
59	2	glume_removal	0.0057	1	0.0057	1
59	3	glume_removal	0.0172	5	0.00344	2
59	3	glume_removal	0.018	3	0.006	1
59	4	glume_removal	0.0186	5	0.00372	2
59	4	glume_removal	0.0171	3	0.0057	1
59	5	glume_removal	0.0166	5	0.00332	2
59	5	glume_removal	0.0048	1	0.0048	1
59	6	glume_removal	0.0094	3	0.00313333	2
59	6	glume_removal	0	0	0	1
59	7	glume_removal	0.0189	5	0.00378	2
59	7	glume_removal	0.0177	3	0.0059	1
59	8	glume_removal	0.0094	3	0.00313333	2
59	8	glume_removal	0.0104	2	0.0052	1
59	9	glume_removal	0.0136	4	0.0034	2
59	9	glume_removal	0.0303	5	0.00606	1
59	10	glume_removal	0.0133	4	0.003325	2
59	10	glume_removal	0.0168	3	0.0056	1
59	11	glume_removal	0.0167	3	0.00556667	1
59	12	glume_removal	0.0053	1	0.0053	1
59	13	glume_removal	0.0221	4	0.005525	1
59	14	glume_removal	0.0151	3	0.00503333	1
59	15	glume_removal	0.0104	2	0.0052	1
60	1	none	0.0161	4	0.004025	2
60	1	awn_removal	0.038	6	0.00633333	1
60	2	none	0.0171	5	0.00342	2
60	2	awn_removal	0.0107	2	0.00535	1
60	3	none	0.0176	5	0.00352	2
60	3	awn_removal	0.0224	4	0.0056	1
60	4	none	0.0139	4	0.003475	2
60	4	awn_removal	0.0197	4	0.004925	1
60	5	none	0.0151	4	0.003775	2
60	5	awn_removal	0.0093	2	0.00465	1
60	6	none	0.0146	4	0.00365	2
60	6	awn_removal	0.0165	3	0.0055	1
60	7	awn_removal	0.0217	4	0.005425	1
60	8	awn_removal	0.0087	2	0.00435	1
60	9	awn_removal	0.0215	4	0.005375	1
60	10	awn_removal	0.0102	2	0.0051	1
61	1	none	0.0168	5	0.00336	2
61	2	none	0.0192	5	0.00384	2
61	2	awn_removal	0.0179	3	0.00596667	1
61	3	none	0.014	4	0.0035	2
61	3	awn_removal	0.0179	3	0.00596667	1
61	4	none	0.0126	4	0.00315	2
61	4	awn_removal	0.0115	3	0.00575	1
61	5	none	0.0165	5	0.0033	2
61	5	awn_removal	0.0163	5	0.00326	1
61	6	none	0.0118	4	0.00295	2
61	6	awn_removal	0	0	0	1
61	7	none	0.0128	4	0.0032	2
61	7	awn_removal	0.0102	2	0.0051	1
61	8	none	0.0165	4	0.004125	2
61	8	awn_removal	0	0	0	1
61	9	none	0.0098	3	0.00326667	2
61	9	awn_removal	0.0272	5	0.00544	1
61	10	awn_removal	0.0047	1	0.0047	1
61	11	awn_removal	0.0299	5	0.00598	1
61	12	awn_removal	0.0169	3	0.00563333	1
61	13	awn_removal	0.0231	4	0.005775	1
61	14	awn_removal	0.0112	3	0.00373333	1
61	15	awn_removal	0.0074	2	0.0037	1
61	16	awn_removal	0.0044	2	0.0022	1
61	17	awn_removal	0.0294	5	0.00588	1
61	18	awn_removal	0.0162	3	0.0054	1
61	19	awn_removal	0.011	2	0.0055	1
61	20	awn_removal	0.0026	1	0.0026	1
61	21	awn_removal	0.0067	2	0.00335	1
62	1	awn_removal	0.0263	4	0.006575	1
62	2	awn_removal	0.025	4	0.00625	1
62	3	awn_removal	0.0119	2	0.00595	1
62	4	awn_removal	0.012	2	0.006	1
62	5	awn_removal	0.017	4	0.00425	1
62	6	awn_removal	0.0147	3	0.0049	1
62	7	awn_removal	0.0061	1	0.0061	1
62	8	awn_removal	0.0101	2	0.00505	1
62	9	awn_removal	0.0089	3	0.00296667	1
62	10	awn_removal	0	0	0	1
62	11	awn_removal	0.0186	3	0.0062	1
62	12	awn_removal	0.0125	2	0.00625	1
62	13	awn_removal	0.0064	1	0.0064	1
62	14	awn_removal	0.0168	5	0.00336	1
62	15	awn_removal	0.0078	2	0.0039	1
62	16	awn_removal	0	0	0	1
62	17	awn_removal	0	0	0	1
62	18	awn_removal	0.0149	3	0.00496667	1
62	19	awn_removal	0.0218	4	0.00545	1
62	20	awn_removal	0.0116	2	0.0058	1
62	21	awn_removal	0.0106	2	0.0053	1
62	22	awn_removal	0.0192	5	0.00384	1
62	23	awn_removal	0.0155	4	0.003875	1
63	1	glume_removal	0.0164	4	0.0041	2
63	1	glume_removal	0.0067	1	0.0067	1
63	2	glume_removal	0.0177	4	0.004425	2
63	2	glume_removal	0.0289	5	0.00578	1
63	3	glume_removal	0.0175	4	0.004375	2
63	3	glume_removal	0.018	3	0.006	1
63	4	glume_removal	0.0158	4	0.00395	2
63	4	glume_removal	0.0207	5	0.00414	1
63	5	glume_removal	0.0227	5	0.00454	2
63	5	glume_removal	0.0072	2	0.0036	1
63	6	glume_removal	0.0111	3	0.0037	2
63	6	glume_removal	0.009	2	0.0045	1
63	7	glume_removal	0.0128	3	0.00426667	2
63	7	glume_removal	0.005	1	0.005	1
63	8	glume_removal	0.0111	3	0.0037	2
63	8	glume_removal	0	0	0	1
63	9	glume_removal	0.0079	2	0.00395	2
63	9	glume_removal	0.011	2	0.0055	1
63	10	glume_removal	0.0109	2	0.00545	1
63	11	glume_removal	0.0105	2	0.00525	1
63	12	glume_removal	0.018	5	0.0036	1
63	13	glume_removal	0.0113	3	0.00376667	1
63	14	glume_removal	0.017	5	0.0034	1
63	15	glume_removal	0.0262	5	0.00524	1
63	16	glume_removal	0.0104	2	0.0052	1
63	17	glume_removal	0.0154	4	0.00385	1
63	18	glume_removal	0.0071	2	0.00355	1
64	1	none	0.0117	4	0.002925	2
64	1	none	0.0252	4	0.0063	1
64	2	none	0.0171	5	0.00342	2
64	2	none	0.0115	2	0.00575	1
64	3	none	0.0196	5	0.00392	2
64	3	none	0.0108	2	0.0054	1
64	4	none	0.0114	3	0.0038	2
64	4	none	0.018	5	0.0036	1
64	5	none	0.0205	5	0.0041	2
64	5	none	0.01	3	0.00333333	1
64	6	none	0.0218	6	0.00363333	2
64	6	none	0.0047	1	0.0047	1
64	7	none	0.0205	5	0.0041	2
64	7	none	0.0061	1	0.0061	1
64	8	none	0.0137	4	0.003425	2
64	8	none	0	0	0	1
64	9	none	0.0069	2	0.00345	1
64	10	none	0.0026	1	0.0026	1
64	11	none	0.011	2	0.0055	1
65	1	glume_removal	0.0229	5	0.00458	2
65	1	awn_removal	0.0174	3	0.0058	1
65	2	glume_removal	0.0196	5	0.00392	2
65	2	awn_removal	0.0117	2	0.00585	1
65	3	glume_removal	0.0225	6	0.00375	2
65	3	awn_removal	0.0058	1	0.0058	1
65	4	glume_removal	0.0177	5	0.00354	2
65	4	awn_removal	0.0247	6	0.00411667	1
65	5	glume_removal	0.0058	2	0.0029	2
65	5	awn_removal	0.0149	4	0.003725	1
65	6	glume_removal	0.0137	4	0.003425	2
65	6	awn_removal	0.0232	5	0.00464	1
65	7	glume_removal	0.0137	4	0.003425	2
65	7	awn_removal	0.0087	2	0.00435	1
65	8	glume_removal	0.0271	7	0.00387143	2
65	8	awn_removal	0.013	3	0.00433333	1
65	9	glume_removal	0.0197	5	0.00394	2
65	9	awn_removal	0.0115	2	0.00575	1
65	10	awn_removal	0.0072	2	0.0036	1
65	11	awn_removal	0.0137	4	0.003425	1
65	12	awn_removal	0.0274	5	0.00548	1
65	13	awn_removal	0.0104	2	0.0052	1
65	14	awn_removal	0.0163	3	0.00543333	1
65	15	awn_removal	0.0208	5	0.00416	1
65	16	awn_removal	0.0166	4	0.00415	1
65	17	awn_removal	0.0059	2	0.00295	1
65	18	awn_removal	0.0089	2	0.00445	1
65	19	awn_removal	0.001	1	0.001	1
65	20	awn_removal	0.0242	6	0.00403333	1
65	21	awn_removal	0.0216	5	0.00432	1
65	22	awn_removal	0.0127	3	0.00423333	1
66	2	glume_removal	0.0116	2	0.0058	1
66	5	glume_removal	0.0139	4	0.003475	1
66	9	glume_removal	0.0166	3	0.00553333	1
66	11	glume_removal	0.0162	4	0.00405	1
66	12	glume_removal	0.0163	4	0.004075	1
66	13	glume_removal	0.0181	3	0.00603333	1
66	14	glume_removal	0.0214	4	0.00535	1
66	17	glume_removal	0.0224	5	0.00448	1
66	18	glume_removal	0.0217	5	0.00434	1
66	19	glume_removal	0.0119	2	0.00595	1
66	20	glume_removal	0.0175	3	0.00583333	1
66	21	glume_removal	0.018	4	0.0045	1
66	22	glume_removal	0.023	5	0.0046	1
66	23	glume_removal	0.0067	2	0.00335	1
67	1	glume_removal	0.0173	4	0.004325	2
67	1	awn_removal	0.0196	3	0.00653333	1
67	2	glume_removal	0.0156	4	0.0039	2
67	2	awn_removal	0	0	0	1
67	3	glume_removal	0.0063	2	0.00315	2
67	3	awn_removal	0.0176	3	0.00586667	1
67	4	glume_removal	0.0128	3	0.00426667	2
67	5	glume_removal	0.0181	4	0.004525	2
67	5	awn_removal	0.0331	8	0.0041375	1
67	6	glume_removal	0.0145	4	0.003625	2
67	6	awn_removal	0	0	0	1
67	7	glume_removal	0.0175	4	0.004375	2
67	7	awn_removal	0.0188	5	0.00376	1
67	8	glume_removal	0.0117	3	0.0039	2
67	8	awn_removal	0.0103	2	0.00515	1
67	9	awn_removal	0.0182	3	0.00606667	1
67	10	awn_removal	0.0098	2	0.0049	1
67	11	awn_removal	0	0	0	1
67	12	awn_removal	0.0207	5	0.00414	1
67	13	awn_removal	0.0089	2	0.00445	1
67	14	awn_removal	0.0236	4	0.0059	1
67	15	awn_removal	0.0116	2	0.0058	1
67	16	awn_removal	0.0254	6	0.00423333	1
67	17	awn_removal	0.0245	6	0.00408333	1
67	18	awn_removal	0.0106	4	0.00353333	1
68	1	awn_removal	0.0163	5	0.00326	2
68	1	none	0.0328	5	0.00656	1
68	2	awn_removal	0.0171	5	0.00342	2
68	2	none	0.0298	5	0.00596	1
68	3	awn_removal	0.0187	5	0.00374	2
68	4	awn_removal	0.0138	4	0.00345	2
68	4	none	0.0279	6	0.00465	1
68	5	awn_removal	0.0198	5	0.00396	2
68	5	none	0.0188	5	0.00376	1
68	6	awn_removal	0.0116	3	0.00386667	2
68	6	none	0.0134	3	0.00446667	1
68	7	awn_removal	0.0132	4	0.0033	2
68	7	none	0.0322	6	0.00536667	1
68	8	awn_removal	0.0154	4	0.00385	2
68	8	none	0.0044	1	0.0044	1
68	9	awn_removal	0.0139	4	0.003475	2
68	9	none	0.0068	2	0.0034	1
68	10	awn_removal	0.0142	4	0.00355	2
68	10	none	0.0238	4	0.00595	1
68	11	none	0.0152	3	0.00506667	1
68	12	none	0.0104	2	0.0052	1
68	13	none	0.0076	2	0.0038	1
68	14	none	0.0203	5	0.00406	1
68	15	none	0.0167	4	0.004175	1
68	16	none	0.0162	4	0.00405	1
68	18	none	0.0051	1	0.0051	1
68	20	none	0.0166	4	0.00415	1
68	21	none	0.0203	5	0.00406	1
69	1	none	0.0191	5	0.00382	2
69	1	none	0.0065	1	0.0065	1
69	2	none	0.0236	6	0.00393333	2
69	2	none	0.0057	1	0.0057	1
69	3	none	0.0204	5	0.00408	2
69	3	none	0.0076	2	0.0038	1
69	4	none	0.0215	5	0.0043	2
69	4	none	0.0184	4	0.0046	1
69	5	none	0.0143	4	0.003575	2
69	5	none	0.0178	3	0.00593333	1
69	6	none	0.0103	3	0.00343333	2
69	7	none	0.0201	5	0.00402	2
69	7	none	0.0059	1	0.0059	1
69	8	none	0.0141	4	0.003525	2
69	8	none	0.0031	1	0.0031	1
69	9	none	0.0187	5	0.00374	2
69	9	none	0.0221	5	0.00442	1
69	10	none	0.0257	6	0.00428333	2
69	10	none	0.0158	4	0.00395	1
69	11	none	0.0148	4	0.0037	2
69	11	none	0.0039	1	0.0039	1
69	12	none	0.0024	1	0.0024	1
69	13	none	0.036	6	0.006	1
69	14	none	0.0078	2	0.0039	1
69	15	none	0.0083	2	0.00415	1
69	16	none	0.0237	6	0.00395	1
71	1	awn_removal	0.0153	4	0.003825	2
71	2	awn_removal	0.016	4	0.004	2
71	3	awn_removal	0.0222	6	0.0037	2
71	4	awn_removal	0.0194	5	0.00388	2
71	5	awn_removal	0.006	2	0.003	2
71	6	awn_removal	0.0204	5	0.00408	2
71	7	awn_removal	0.0108	3	0.0036	2
71	8	awn_removal	0.0152	4	0.0038	2
71	9	awn_removal	0.0079	2	0.00395	2
72	1	awn_removal	0.0202	5	0.00404	2
72	2	awn_removal	0.0189	5	0.00378	2
72	3	awn_removal	0.0178	5	0.00356	2
72	4	awn_removal	0.0164	4	0.0041	2
72	5	awn_removal	0.0147	4	0.003675	2
72	6	awn_removal	0.0183	5	0.00366	2
72	7	awn_removal	0.0135	6	0.00225	2
74	1	awn_removal	0.0148	3	0.00493333	2
74	2	awn_removal	0.0253	6	0.00421667	2
74	3	awn_removal	0.0174	4	0.00435	2
74	4	awn_removal	0.0164	4	0.0041	2
74	5	awn_removal	0.0074	2	0.0037	2
74	6	awn_removal	0.0164	4	0.0041	2
74	7	awn_removal	0.0255	6	0.00425	2
74	8	awn_removal	0.0165	4	0.004125	2
74	9	awn_removal	0.0225	5	0.0045	2
76	1	none	0.0166	4	0.00415	2
76	2	none	0.0223	5	0.00446	2
76	3	none	0.02	5	0.004	2
76	4	none	0.003	1	0.003	2
76	5	none	0.0169	4	0.004225	2
78	1	glume_removal	0.013	3	0.00433333	2
78	2	glume_removal	0.0236	5	0.00472	2
78	3	glume_removal	0.0217	5	0.00434	2
78	4	glume_removal	0.0227	5	0.00454	2
78	5	glume_removal	0.0112	3	0.00373333	2
78	6	glume_removal	0.0152	4	0.0038	2
78	7	glume_removal	0.0258	6	0.0043	2
78	8	glume_removal	0.0113	3	0.00376667	2
79	1	none	0.0181	5	0.00362	2
79	2	none	0.0134	4	0.00335	2
79	3	none	0.0133	4	0.003325	2
79	4	none	0.0088	3	0.00293333	2
79	5	none	0.0129	4	0.003225	2
79	6	none	0.012	4	0.003	2
81	1	glume_removal	0.0137	4	0.003425	2
81	2	glume_removal	0.0138	4	0.00345	2
81	3	glume_removal	0.019	5	0.0038	2
81	4	glume_removal	0.0167	5	0.00334	2
81	5	glume_removal	0.0127	4	0.003175	2
81	6	glume_removal	0.0095	3	0.00316667	2
81	7	glume_removal	0.0187	5	0.00374	2
82	1	awn_removal	0.0155	5	0.0031	2
82	2	awn_removal	0.0155	4	0.003875	2
82	3	awn_removal	0.0122	4	0.00305	2
82	4	awn_removal	0.0175	5	0.0035	2
82	5	awn_removal	0.0091	3	0.00303333	2
82	6	awn_removal	0.0131	4	0.003275	2
83	1	awn_removal	0.013	3	0.00433333	2
83	2	awn_removal	0.0211	5	0.00422	2
83	3	awn_removal	0.0206	5	0.00412	2
83	4	awn_removal	0.0217	5	0.00434	2
83	5	awn_removal	0.0096	3	0.0032	2
83	6	awn_removal	0.0036	1	0.0036	2
83	7	awn_removal	0.022	5	0.0044	2
84	1	glume_removal	0.0195	5	0.0039	2
84	2	glume_removal	0.0148	4	0.0037	2
84	3	glume_removal	0.014	4	0.0035	2
84	4	glume_removal	0.0198	5	0.00396	2
84	5	glume_removal	0.0156	4	0.0039	2
86	1	awn_removal	0.0136	4	0.0034	2
86	2	awn_removal	0.0152	4	0.0038	2
86	3	awn_removal	0.0182	5	0.00364	2
86	4	awn_removal	0.0169	5	0.00338	2
87	1	none	0.0223	5	0.00446	2
87	2	none	0.0155	4	0.003875	2
87	3	none	0.0165	4	0.004125	2
87	4	none	0.0185	5	0.0037	2
87	5	none	0.014	4	0.0035	2
87	6	none	0.0106	3	0.00353333	2
87	7	none	0.0237	6	0.00395	2
87	8	none	0.0076	3	0.00253333	2
87	9	none	0.0246	6	0.0041	2
